# Supplementary material for: Cryo-EM structure of respiratory complex I at work
Source: eLife. 2018 Oct 2;7:e39213. doi: 10.7554/eLife.39213 (PMC6168287; doi:10.7554/eLife.39213)
Supplement: Supplementary file 1. — Please note that the position of the ubiquinone head group was identified but that the precise orientation of the molecule in the site remained ambiguous due to limited detail of the 4.5 Å resolution map. [file elife-39213-supp1.pdb]

REMARK   3                                                                      
REMARK   3 REFINEMENT.                                                          
REMARK   3   PROGRAM     : PHENIX (1.12_2829: phenix.real_space_refine)         
REMARK   3   AUTHORS     : Adams,Afonine,Bunkoczi,Burnley,Chen,Dar,Davis,       
REMARK   3               : Draizen,Echols,Gildea,Gros,Grosse-Kunstleve,Headd,   
REMARK   3               : Hintze,Hung,Ioerger,Liebschner,McCoy,McKee,Moriarty, 
REMARK   3               : Oeffner,Poon,Read,Richardson,Richardson,Sacchettini, 
REMARK   3               : Sauter,Sobolev,Storoni,Terwilliger,Williams,Zwart    
REMARK   3                                                                      
REMARK   3                                                                      
REMARK   3  SCATTERING TABLE: N_GAUSSIAN                                        
REMARK   3                                                                      
REMARK   3  REFINEMENT TARGET: REAL-SPACE (WEIGHTED MAP SUM AT ATOM CENTERS)    
REMARK   3                                                                      
REMARK   3  MODEL TO MAP FIT.                                                   
REMARK   3    CC_mask  : 0.7512                                                 
REMARK   3    CC_volume: 0.7563                                                 
REMARK   3    CC_peaks : 0.5905                                                 
REMARK   3                                                                      
REMARK   3  PER ATOM MAP CC HISTOGRAM                                           
REMARK   3   -0.9108 - -0.7201:   0.02 %                                        
REMARK   3   -0.7201 - -0.5294:   0.09 %                                        
REMARK   3   -0.5294 - -0.3387:   0.23 %                                        
REMARK   3   -0.3387 - -0.1480:   0.47 %                                        
REMARK   3   -0.1480 - 0.0427 :   0.94 %                                        
REMARK   3    0.0427 - 0.2334 :   2.00 %                                        
REMARK   3    0.2334 - 0.4240 :   4.27 %                                        
REMARK   3    0.4240 - 0.6147 :   9.60 %                                        
REMARK   3    0.6147 - 0.8054 :  25.47 %                                        
REMARK   3    0.8054 - 0.9961 :  56.91 %                                        
REMARK   3                                                                      
REMARK   3  RESTRAINTS LIBRARY                                                  
REMARK   3    GEOSTD + MON.LIB.                                                 
REMARK   3                                                                      
REMARK   3  DEVIATIONS FROM IDEAL VALUES.                                       
REMARK   3                 RMSD     MAX  COUNT                                  
REMARK   3   BOND      :  0.013   0.662  56174                                  
REMARK   3   ANGLE     :  1.265  21.466  76473                                  
REMARK   3   CHIRALITY :  0.064   0.389   8943                                  
REMARK   3   PLANARITY :  0.008   0.103   9816                                  
REMARK   3   DIHEDRAL  : 12.948 179.995  33325                                  
REMARK   3   MIN NONBONDED DISTANCE : 2.232                                     
REMARK   3                                                                      
REMARK   3  MOLPROBITY STATISTICS.                                              
REMARK   3   ALL-ATOM CLASHSCORE : 8.78                                         
REMARK   3   RAMACHANDRAN PLOT:                                                 
REMARK   3     OUTLIERS : 0.35  %                                               
REMARK   3     ALLOWED  : 13.08 %                                               
REMARK   3     FAVORED  : 86.56 %                                               
REMARK   3   ROTAMER OUTLIERS : 0.87 %                                          
REMARK   3   CBETA DEVIATIONS : 0                                               
REMARK   3   PEPTIDE PLANE:                                                     
REMARK   3     CIS-PROLINE     : 0                                              
REMARK   3     CIS-GENERAL     : 0                                              
REMARK   3     TWISTED PROLINE : 14                                             
REMARK   3     TWISTED GENERAL : 38                                             
REMARK   3                                                                      
HELIX    1   1 LEU A   54  LYS A   60  1                                   7    
HELIX    2   2 GLU A  112  LEU A  126  1                                  15    
HELIX    3   3 ASP A  132  PRO A  134  5                                   3    
HELIX    4   4 ASP A  143  ASP A  146  1                                   4    
HELIX    5   5 MET A  180  ARG A  182  5                                   3    
HELIX    6   6 ARG A  188  ASP A  195  1                                   8    
HELIX    7   7 SER A  226  ASP A  231  5                                   6    
HELIX    8   8 SER A  297  PHE A  299  5                                   3    
HELIX    9   9 TRP A  325  LYS A  339  1                                  15    
HELIX   10  10 VAL A  356  LEU A  369  1                                  14    
HELIX   11  11 ARG A  392  ASN A  394  5                                   3    
HELIX   12  12 ALA A  402  ASP A  406  5                                   5    
HELIX   13  13 ALA A  422  ARG A  434  1                                  13    
HELIX   14  14 HIS A  459  GLY A  468  1                                  10    
HELIX   15  15 PHE A  470  ASN A  476  1                                   7    
HELIX   16  16 GLY A  487  ASP A  490  1                                   4    
HELIX   17  17 GLU A  492  ALA A  494  5                                   3    
HELIX   18  18 ALA A  496  SER A  507  1                                  12    
HELIX   19  19 SER A  527  ILE A  534  1                                   8    
HELIX   20  20 ASP A  540  SER A  543  1                                   4    
HELIX   21  21 VAL A  558  ALA A  560  5                                   3    
HELIX   22  22 TYR A  592  GLU A  594  5                                   3    
HELIX   23  23 ASP A  622  TYR A  632  1                                  11    
HELIX   24  24 ALA A  642  ILE A  652  1                                  11    
HELIX   25  25 THR A  665  PHE A  667  5                                   3    
HELIX   26  26 VAL A  670  LEU A  676  1                                   7    
HELIX   27  27 SER A  704  SER A  706  5                                   3    
HELIX   28  28 PRO A  708  SER A  714  1                                   7    
HELIX   29  29 ALA B   53  GLN B   58  1                                   6    
HELIX   30  30 THR B   64  LEU B   69  1                                   6    
HELIX   31  31 ASP B   72  SER B   82  1                                  11    
HELIX   32  32 SER B   94  PHE B  100  1                                   7    
HELIX   33  33 PRO B  104  LYS B  108  5                                   5    
HELIX   34  34 PRO B  137  MET B  151  1                                  15    
HELIX   35  35 TYR B  165  ALA B  180  1                                  16    
HELIX   36  36 TYR B  206  GLY B  209  5                                   4    
HELIX   37  37 GLU B  211  LEU B  218  1                                   8    
HELIX   38  38 LEU B  237  GLY B  239  5                                   3    
HELIX   39  39 VAL B  247  ALA B  251  1                                   5    
HELIX   40  40 ALA B  253  ARG B  258  1                                   6    
HELIX   41  41 GLY B  261  PHE B  264  1                                   4    
HELIX   42  42 LEU B  298  HIS B  305  1                                   8    
HELIX   43  43 TRP B  313  ASN B  315  5                                   3    
HELIX   44  44 ASP B  342  ASP B  346  1                                   5    
HELIX   45  45 VAL B  365  GLU B  379  1                                  15    
HELIX   46  46 THR B  385  THR B  403  1                                  19    
HELIX   47  47 GLU B  408  ILE B  421  1                                  14    
HELIX   48  48 LEU B  429  ILE B  441  1                                  13    
HELIX   49  49 GLU B  447  LYS B  454  1                                   8    
HELIX   50  50 THR C  123  GLU C  128  1                                   6    
HELIX   51  51 TYR C  132  PHE C  139  1                                   8    
HELIX   52  52 MET C  147  LYS C  160  1                                  14    
HELIX   53  53 LEU C  168  VAL C  197  1                                  30    
HELIX   54  54 THR C  201  GLU C  218  1                                  18    
HELIX   55  55 ALA C  241  GLU C  262  1                                  22    
HELIX   56  56 ALA C  283  ASN C  288  1                                   6    
HELIX   57  57 GLY C  293  SER C  299  1                                   7    
HELIX   58  58 CYS C  329  ASN C  352  1                                  24    
HELIX   59  59 LEU C  373  LYS C  375  5                                   3    
HELIX   60  60 MET C  378  THR C  389  1                                  12    
HELIX   61  61 PRO C  430  ALA C  433  1                                   4    
HELIX   62  62 PHE C  438  ALA C  442  1                                   5    
HELIX   63  63 LEU C  447  MET C  457  1                                  11    
HELIX   64  64 PHE C  461  GLU C  463  5                                   3    
HELIX   65  65 ALA D    7  ASN D   33  1                                  27    
HELIX   66  66 MET D   49  LEU D   56  1                                   8    
HELIX   67  67 THR D   69  GLU D   72  1                                   4    
HELIX   68  68 PHE E   64  HIS E   76  1                                  13    
HELIX   69  69 GLU E   87  ALA E   89  5                                   3    
HELIX   70  70 ARG E   91  THR E   96  5                                   6    
HELIX   71  71 LEU E  112  ALA E  118  1                                   7    
HELIX   72  72 GLU E  146  HIS E  158  1                                  13    
HELIX   73  73 GLU E  178  ASP E  192  1                                  15    
HELIX   74  74 ASP E  215  ALA E  218  1                                   4    
HELIX   75  75 VAL E  238  CYS E  249  1                                  12    
HELIX   76  76 LYS E  270  GLU E  278  5                                   9    
HELIX   77  77 TYR E  294  ALA E  303  5                                  10    
HELIX   78  78 PRO E  311  PHE E  318  1                                   8    
HELIX   79  79 PRO E  341  LEU E  347  1                                   7    
HELIX   80  80 PRO F   42  GLN F   58  1                                  17    
HELIX   81  81 VAL F   66  ASP F   84  1                                  19    
HELIX   82  82 VAL F   90  ILE F   95  1                                   6    
HELIX   83  83 ILE F  100  SER F  118  1                                  19    
HELIX   84  84 LEU G   65  ALA G   81  1                                  17    
HELIX   85  85 ILE G  106  THR G  110  1                                   5    
HELIX   86  86 ALA G  175  TYR G  186  1                                  12    
HELIX   87  87 PRO H   49  LYS H   61  1                                  13    
HELIX   88  88 VAL H   71  GLN H   81  1                                  11    
HELIX   89  89 ILE H   87  LEU H   96  1                                  10    
HELIX   90  90 PRO H  101  ALA H  108  1                                   8    
HELIX   91  91 THR H  130  CYS H  135  1                                   6    
HELIX   92  92 SER H  137  THR H  147  1                                  11    
HELIX   93  93 PRO H  190  ALA H  202  1                                  13    
HELIX   94  94 SER I   72  PHE I   78  1                                   7    
HELIX   95  95 ALA I   81  PHE I   94  1                                  14    
HELIX   96  96 LYS I  204  LYS I  213  1                                  10    
HELIX   97  97 LEU I  216  ASP I  223  1                                   8    
HELIX   98  98 THR J   25  VAL J   42  1                                  18    
HELIX   99  99 ILE J   57  SER J   64  1                                   8    
HELIX  100 100 THR J   72  LEU J   88  1                                  17    
HELIX  101 101 GLY J   94  ARG J  111  5                                  18    
HELIX  102 102 PRO J  116  GLY J  130  1                                  15    
HELIX  103 103 LEU K   61  GLY K   74  1                                  14    
HELIX  104 104 CYS K   85  VAL K   93  1                                   9    
HELIX  105 105 ALA K  128  ASP K  136  1                                   9    
HELIX  106 106 SER K  149  ALA K  151  5                                   3    
HELIX  107 107 CYS K  167  ARG K  169  5                                   3    
HELIX  108 108 SER K  184  ASN K  200  1                                  17    
HELIX  109 109 ILE K  203  TRP K  207  1                                   5    
HELIX  110 110 PHE L    2  VAL L   16  1                                  15    
HELIX  111 111 ILE L   22  PHE L   47  1                                  26    
HELIX  112 112 GLY L   52  LEU L   74  1                                  23    
HELIX  113 113 ILE M   79  GLN M   84  1                                   6    
HELIX  114 114 ALA O   32  SER O   42  1                                  11    
HELIX  115 115 SER O   66  GLU O   79  1                                  14    
HELIX  116 116 ASP O   86  GLU O   91  1                                   6    
HELIX  117 117 VAL O   95  ALA O  104  1                                  10    
HELIX  118 118 LYS P   18  TYR P   43  1                                  26    
HELIX  119 119 ILE P   49  HIS P   63  1                                  15    
HELIX  120 120 LEU P   69  ILE P   87  1                                  19    
HELIX  121 121 GLN P   93  TYR P   99  1                                   7    
HELIX  122 122 LYS Q   52  SER Q   65  1                                  14    
HELIX  123 123 SER Q   89  GLU Q  102  1                                  14    
HELIX  124 124 ASP Q  111  GLU Q  114  5                                   4    
HELIX  125 125 VAL Q  118  ALA Q  127  1                                  10    
HELIX  126 126 LYS R   12  TRP R   29  1                                  18    
HELIX  127 127 ARG R   33  ASP R   48  1                                  16    
HELIX  128 128 PRO R   56  PHE R   73  1                                  18    
HELIX  129 129 UNK S   76  UNK S   89  1                                  14    
HELIX  130 130 UNK S  101  UNK S  114  1                                  14    
HELIX  131 131 UNK S  126  UNK S  149  1                                  24    
HELIX  132 132 UNK S  169  UNK S  189  1                                  21    
HELIX  133 133 UNK S  191  UNK S  207  1                                  17    
HELIX  134 134 UNK S  217  UNK S  220  1                                   4    
HELIX  135 135 ALA U   33  LEU U   36  5                                   4    
HELIX  136 136 GLY U   43  GLU U   59  1                                  17    
HELIX  137 137 GLU U   71  SER U   89  1                                  19    
HELIX  138 138 LEU U   91  GLU U  102  1                                  12    
HELIX  139 139 ASN U  104  HIS U  106  5                                   3    
HELIX  140 140 LEU U  108  CYS U  111  5                                   4    
HELIX  141 141 ALA U  114  LYS U  125  1                                  12    
HELIX  142 142 LYS U  158  ALA U  166  1                                   9    
HELIX  143 143 LEU W   31  ARG W   83  5                                  53    
HELIX  144 144 SER W   85  ILE W   95  1                                  11    
HELIX  145 145 TYR X   34  PRO X   37  1                                   4    
HELIX  146 146 VAL X   42  LEU X   60  5                                  19    
HELIX  147 147 PHE X   74  TYR X   91  5                                  18    
HELIX  148 148 ARG X  106  LYS X  109  1                                   4    
HELIX  149 149 ASP X  111  ALA X  116  1                                   6    
HELIX  150 150 LEU Y   52  ARG Y   54  5                                   3    
HELIX  151 151 GLY Y   74  PHE Y   76  5                                   3    
HELIX  152 152 LYS Y  115  GLN Y  125  1                                  11    
HELIX  153 153 UNK Z   31  UNK Z   34  1                                   4    
HELIX  154 154 UNK Z   92  UNK Z   96  1                                   5    
HELIX  155 155 UNK Z  110  UNK Z  121  1                                  12    
HELIX  156 156 UNK a   92  UNK a   94  5                                   3    
HELIX  157 157 UNK a   96  UNK a  107  1                                  12    
HELIX  158 158 UNK b    2  UNK b   22  1                                  21    
HELIX  159 159 UNK b   39  UNK b   62  1                                  24    
HELIX  160 160 TYR c   17  THR c   19  5                                   3    
HELIX  161 161 ARG c   23  PHE c   27  1                                   5    
HELIX  162 162 ALA c   37  LYS c   49  1                                  13    
HELIX  163 163 PHE d   12  ASP d   14  5                                   3    
HELIX  164 164 HIS d   20  SER d   55  1                                  36    
HELIX  165 165 LYS d   64  MET d   73  1                                  10    
HELIX  166 166 UNK e   19  UNK e   35  1                                  17    
HELIX  167 167 UNK e   38  UNK e   42  5                                   5    
HELIX  168 168 ALA f   20  VAL f   26  1                                   7    
HELIX  169 169 ILE f   30  ALA f   36  1                                   7    
HELIX  170 170 VAL f   76  ILE f   84  1                                   9    
HELIX  171 171 PRO g   12  ARG g   17  1                                   6    
HELIX  172 172 PRO g   24  LEU g   41  1                                  18    
HELIX  173 173 VAL h    8  VAL h   15  1                                   8    
HELIX  174 174 PRO h   17  SER h   26  1                                  10    
HELIX  175 175 HIS h   78  GLY h   82  1                                   5    
HELIX  176 176 UNK i    6  UNK i   21  1                                  16    
HELIX  177 177 UNK i   34  UNK i   53  1                                  20    
HELIX  178 178 GLY j   30  ARG j   39  1                                  10    
HELIX  179 179 THR j   49  TYR j   69  1                                  21    
HELIX  180 180 UNK n   53  UNK n   68  5                                  16    
HELIX  181 181 UNK n   88  UNK n  108  1                                  21    
HELIX  182 182 ILE 1    3  MET 1   33  1                                  31    
HELIX  183 183 GLN 1   49  LEU 1   57  1                                   9    
HELIX  184 184 ASN 1   69  LEU 1   81  1                                  13    
HELIX  185 185 TRP 1   88  VAL 1   90  5                                   3    
HELIX  186 186 ILE 1  106  ASN 1  128  1                                  23    
HELIX  187 187 LEU 1  133  PHE 1  160  1                                  28    
HELIX  188 188 ILE 1  166  GLN 1  173  1                                   8    
HELIX  189 189 TYR 1  178  PRO 1  181  1                                   4    
HELIX  190 190 PRO 1  184  GLU 1  196  5                                  13    
HELIX  191 191 SER 1  222  ASN 1  242  1                                  21    
HELIX  192 192 SER 1  252  PHE 1  259  1                                   8    
HELIX  193 193 ILE 1  261  PHE 1  263  5                                   3    
HELIX  194 194 GLU 1  274  ARG 1  297  1                                  24    
HELIX  195 195 TYR 1  305  TRP 1  313  1                                   9    
HELIX  196 196 LEU 1  316  ILE 1  326  1                                  11    
HELIX  197 197 SER 1  329  PHE 1  334  1                                   6    
HELIX  198 198 LEU 2    2  VAL 2   13  1                                  12    
HELIX  199 199 ALA 2   23  LEU 2   42  1                                  20    
HELIX  200 200 THR 2   65  TYR 2   83  1                                  19    
HELIX  201 201 ILE 2  104  HIS 2  119  1                                  16    
HELIX  202 202 PHE 2  123  ALA 2  142  1                                  20    
HELIX  203 203 LYS 2  149  VAL 2  178  1                                  30    
HELIX  204 204 LEU 2  184  SER 2  186  5                                   3    
HELIX  205 205 LEU 2  195  PHE 2  210  1                                  16    
HELIX  206 206 ALA 2  215  LEU 2  217  5                                   3    
HELIX  207 207 LYS 2  219  ASN 2  227  1                                   9    
HELIX  208 208 ILE 2  230  THR 2  233  1                                   4    
HELIX  209 209 ILE 2  239  LEU 2  250  1                                  12    
HELIX  210 210 SER 2  261  GLY 2  271  1                                  11    
HELIX  211 211 ILE 2  281  MET 2  296  1                                  16    
HELIX  212 212 PHE 2  307  TYR 2  333  1                                  27    
HELIX  213 213 VAL 2  347  GLN 2  349  5                                   3    
HELIX  214 214 LEU 2  353  HIS 2  355  5                                   3    
HELIX  215 215 ALA 2  358  ILE 2  372  1                                  15    
HELIX  216 216 GLY 2  379  ASN 2  393  1                                  15    
HELIX  217 217 TYR 2  396  SER 2  420  1                                  25    
HELIX  218 218 VAL 2  438  ILE 2  448  1                                  11    
HELIX  219 219 ASN 2  457  PHE 2  464  1                                   8    
HELIX  220 220 ILE 3    5  LEU 3   25  1                                  21    
HELIX  221 221 LEU 3   58  MET 3   78  1                                  21    
HELIX  222 222 GLY 3   87  ASN 3  107  1                                  21    
HELIX  223 223 TYR 4   12  GLY 4   22  1                                  11    
HELIX  224 224 LEU 4   29  TYR 4   43  1                                  15    
HELIX  225 225 ASN 4   45  ASN 4   47  5                                   3    
HELIX  226 226 LEU 4   84  ASN 4  103  5                                  20    
HELIX  227 227 LEU 4  113  PHE 4  129  1                                  17    
HELIX  228 228 TYR 4  134  PHE 4  141  1                                   8    
HELIX  229 229 THR 4  144  HIS 4  153  1                                  10    
HELIX  230 230 SER 4  160  VAL 4  188  1                                  29    
HELIX  231 231 THR 4  208  LYS 4  221  1                                  14    
HELIX  232 232 VAL 4  229  SER 4  236  1                                   8    
HELIX  233 233 LEU 4  246  ILE 4  250  1                                   5    
HELIX  234 234 LEU 4  255  ARG 4  260  1                                   6    
HELIX  235 235 ILE 4  277  LEU 4  290  1                                  14    
HELIX  236 236 VAL 4  300  SER 4  319  1                                  20    
HELIX  237 237 SER 4  322  GLY 4  348  1                                  27    
HELIX  238 238 PRO 4  370  ILE 4  384  1                                  15    
HELIX  239 239 THR 4  393  ARG 4  405  1                                  13    
HELIX  240 240 PRO 4  407  LEU 4  427  1                                  21    
HELIX  241 241 GLU 4  450  ILE 4  464  1                                  15    
HELIX  242 242 LEU 4  474  TYR 4  476  5                                   3    
HELIX  243 243 ILE 5    8  GLY 5   23  5                                  16    
HELIX  244 244 VAL 5   31  LEU 5   54  1                                  24    
HELIX  245 245 ALA 5   83  TYR 5  102  1                                  20    
HELIX  246 246 VAL 5  114  THR 5  132  1                                  19    
HELIX  247 247 PHE 5  137  ILE 5  154  1                                  18    
HELIX  248 248 MET 5  164  VAL 5  191  1                                  28    
HELIX  249 249 SER 5  198  ALA 5  202  1                                   5    
HELIX  250 250 VAL 5  213  ALA 5  225  1                                  13    
HELIX  251 251 ASN 5  234  GLU 5  241  1                                   8    
HELIX  252 252 THR 5  244  HIS 5  251  1                                   8    
HELIX  253 253 ALA 5  258  LEU 5  264  1                                   7    
HELIX  254 254 ALA 5  267  TYR 5  272  1                                   6    
HELIX  255 255 PRO 5  274  CYS 5  297  1                                  24    
HELIX  256 256 LEU 5  301  GLY 5  321  1                                  21    
HELIX  257 257 TYR 5  325  SER 5  352  1                                  28    
HELIX  258 258 TYR 5  372  LEU 5  384  1                                  13    
HELIX  259 259 THR 5  391  THR 5  395  1                                   5    
HELIX  260 260 ILE 5  399  TYR 5  404  1                                   6    
HELIX  261 261 TYR 5  412  PHE 5  437  1                                  26    
HELIX  262 262 ILE 5  467  ILE 5  479  1                                  13    
HELIX  263 263 GLU 5  503  ILE 5  506  1                                   4    
HELIX  264 264 LYS 5  511  PRO 5  514  1                                   4    
HELIX  265 265 ILE 5  516  ASN 5  529  1                                  14    
HELIX  266 266 VAL 5  546  LEU 5  554  1                                   9    
HELIX  267 267 ILE 5  559  ILE 5  564  5                                   6    
HELIX  268 268 VAL 5  570  TYR 5  585  1                                  16    
HELIX  269 269 PRO 5  589  GLY 5  591  5                                   3    
HELIX  270 270 ASN 5  593  VAL 5  603  1                                  11    
HELIX  271 271 SER 5  613  MET 5  635  1                                  23    
HELIX  272 272 ILE 5  643  ILE 5  649  1                                   7    
HELIX  273 273 LEU 6    4  TYR 6    7  1                                   4    
HELIX  274 274 ILE 6   13  ILE 6   23  1                                  11    
HELIX  275 275 PRO 6   29  ILE 6   50  1                                  22    
HELIX  276 276 GLY 6   53  ILE 6   62  1                                  10    
HELIX  277 277 ILE 6   67  THR 6   76  1                                  10    
HELIX  278 278 PRO 6   95  TYR 6  112  1                                  18    
HELIX  279 279 ASN 6  120  GLU 6  124  1                                   5    
HELIX  280 280 THR 6  149  ASN 6  157  1                                   9    
HELIX  281 281 ALA 6  159  THR 6  180  1                                  22    
HELIX  282 282 GLU 8   11  LYS 8   15  1                                   5    
HELIX  283 283 ALA 8   28  LYS 8   39  5                                  12    
HELIX  284 284 GLY 8   48  ALA 8   84  1                                  37    
HELIX  285 285 PHE 9   16  GLU 9   18  5                                   3    
HELIX  286 286 GLN 9   20  MET 9   23  1                                   4    
HELIX  287 287 LEU 9   38  HIS 9   49  1                                  12    
HELIX  288 288 THR 9   51  LYS 9   65  1                                  15    
SHEET    1   A 2 ILE A  37  ILE A  41  0                                        
SHEET    2   A 2 HIS A  44  ILE A  48 -1  N  ILE A  48   O  ILE A  37           
SHEET    1   B 2 VAL A 176  THR A 178  0                                        
SHEET    2   B 2 LEU A 238  ASN A 240 -1  N  THR A 239   O  LYS A 177           
SHEET    1   C 2 GLY A 203  SER A 205  0                                        
SHEET    2   C 2 GLN A 212  GLY A 214 -1  N  GLY A 214   O  GLY A 203           
SHEET    1   D 2 LEU A 313  ARG A 315  0                                        
SHEET    2   D 2 PHE A 320  ASN A 322 -1  N  VAL A 321   O  ILE A 314           
SHEET    1   E 4 ILE A 439  VAL A 442  0                                        
SHEET    2   E 4 ILE A 410  VAL A 413  1  N  ILE A 410   O  ALA A 440           
SHEET    3   E 4 LEU A 481  VAL A 484  1  N  LEU A 481   O  LEU A 411           
SHEET    4   E 4 TYR A 519  VAL A 521  1  N  ASN A 520   O  ILE A 482           
SHEET    1   F 3 VAL A 550  LEU A 552  0                                        
SHEET    2   F 3 VAL A 569  GLY A 573  1  N  VAL A 570   O  VAL A 550           
SHEET    3   F 3 VAL A 585  PRO A 588  1  N  VAL A 585   O  TYR A 571           
SHEET    1   G 2 ILE A 268  SER A 272  0                                        
SHEET    2   G 2 VAL A 277  PRO A 282 -1  N  ILE A 281   O  ARG A 269           
SHEET    1   H 2 TYR B 114  ASN B 118  0                                        
SHEET    2   H 2 SER B 242  ASN B 246  1  N  THR B 243   O  TYR B 114           
SHEET    1   I 2 ALA B 155  ARG B 161  0                                        
SHEET    2   I 2 ASP B 196  GLY B 202  1  N  ASP B 196   O  ALA B 156           
SHEET    1   J 3 CYS B 288  GLU B 293  0                                        
SHEET    2   J 3 THR B 275  GLY B 282 -1  N  ILE B 280   O  CYS B 288           
SHEET    3   J 3 ALA B 355  VAL B 358  1  N  VAL B 356   O  CYS B 279           
SHEET    1   K 2 PHE C  83  ASN C  86  0                                        
SHEET    2   K 2 ILE C 101  LEU C 104 -1  N  LEU C 104   O  PHE C  83           
SHEET    1   L 3 GLY C 397  ALA C 405  0                                        
SHEET    2   L 3 GLY C 408  SER C 416 -1  N  SER C 416   O  GLY C 397           
SHEET    3   L 3 PRO C 422  ARG C 428 -1  N  ARG C 428   O  GLY C 411           
SHEET    1   M 7 THR E 258  LEU E 261  0                                        
SHEET    2   M 7 ALA E 197  PRO E 202  1  N  ILE E 199   O  PHE E 259           
SHEET    3   M 7 TYR E 163  SER E 167  1  N  TYR E 163   O  THR E 198           
SHEET    4   M 7 ILE E 124  ASN E 127  1  N  VAL E 125   O  ILE E 164           
SHEET    5   M 7 THR E  55  PHE E  59  1  N  THR E  57   O  ILE E 124           
SHEET    6   M 7 THR E  79  PRO E  83  1  N  THR E  79   O  ALA E  56           
SHEET    7   M 7 ASN E 103  LEU E 105  1  N  ASN E 103   O  VAL E  82           
SHEET    1   N 2 PRO E 204  PHE E 206  0                                        
SHEET    2   N 2 PRO E 235  HIS E 237  1  N  VAL E 236   O  PRO E 204           
SHEET    1   O 5 PHE G  89  TRP G  92  0                                        
SHEET    2   O 5 GLU G  95  HIS G  99 -1  N  THR G  97   O  SER G  90           
SHEET    3   O 5 ARG G 152  ALA G 159  1  N  ARG G 154   O  LEU G  98           
SHEET    4   O 5 PHE G 138  LEU G 145 -1  N  PHE G 144   O  ILE G 153           
SHEET    5   O 5 SER G 122  ASP G 130 -1  N  VAL G 129   O  GLU G 139           
SHEET    1   P 4 PHE H 161  VAL H 166  0                                        
SHEET    2   P 4 TYR H 122  CYS H 127  1  N  TYR H 122   O  THR H 162           
SHEET    3   P 4 MET H 178  ILE H 180 -1  N  ALA H 179   O  GLN H 125           
SHEET    4   P 4 ASP H 183  TYR H 185 -1  N  TYR H 185   O  MET H 178           
SHEET    1   Q 2 ILE I 145  GLU I 151  0                                        
SHEET    2   Q 2 ARG I 157  ILE I 164 -1  N  ASP I 163   O  THR I 146           
SHEET    1   R 4 PRO K  78  THR K  80  0                                        
SHEET    2   R 4 ILE K 116  ALA K 120  1  N  ILE K 116   O  VAL K  79           
SHEET    3   R 4 TRP K 143  MET K 147  1  N  TRP K 143   O  MET K 117           
SHEET    4   R 4 VAL K 175  VAL K 177  1  N  VAL K 175   O  SER K 146           
SHEET    1   S 2 ARG M  88  VAL M  90  0                                        
SHEET    2   S 2 GLU M 133  GLU M 135  1  N  LYS M 134   O  ARG M  88           
SHEET    1   T 2 THR M  94  CYS M  97  0                                        
SHEET    2   T 2 ILE M 113  ASN M 116 -1  N  ILE M 115   O  ALA M  95           
SHEET    1   U 4 ASP Y 128  GLN Y 132  0                                        
SHEET    2   U 4 VAL Y  57  TYR Y  61  1  N  VAL Y  58   O  ASP Y 128           
SHEET    3   U 4 TRP Y  78  TRP Y  82 -1  N  ASP Y  81   O  ARG Y  59           
SHEET    4   U 4 MET Y 110  PHE Y 112 -1  N  PHE Y 112   O  TRP Y  78           
SHEET    1   V 4 LYS f  41  LEU f  43  0                                        
SHEET    2   V 4 GLU f   7  HIS f  11  1  N  ILE f   8   O  LYS f  41           
SHEET    3   V 4 ILE f  53  PHE f  58 -1  N  ARG f  57   O  GLU f   7           
SHEET    4   V 4 HIS f  62  GLY f  67 -1  N  ILE f  66   O  VAL f  54           
SHEET    1   W 2 LYS h  44  TYR h  46  0                                        
SHEET    2   W 2 TYR h  60  GLU h  62 -1  N  GLU h  62   O  LYS h  44           
SHEET    1   X 2 TYR 2  52  VAL 2  54  0                                        
SHEET    2   X 2 LEU 2  58  ILE 2  60 -1  N  ILE 2  60   O  TYR 2  52                                
SSBOND   1 CYS U   46    CYS U   78                                             
SSBOND   2 CYS U   90    CYS U  121                                             
SSBOND   3 CYS U  100    CYS U  111                                             
SSBOND   4 CYS d   51    CYS d   63                                             
SSBOND   5 CYS 8   26    CYS 8   57                                             
SSBOND   6 CYS 8   36    CYS 8   47                                             
SSBOND   7 CYS 9   15    CYS 9   47                                             
SSBOND   8 CYS 9   25    CYS 9   37                                             
CRYST1  497.040  497.040  497.040  90.00  90.00  90.00 P 1                      
SCALE1      0.002012  0.000000  0.000000        0.00000                         
SCALE2      0.000000  0.002012  0.000000        0.00000                         
SCALE3      0.000000  0.000000  0.002012        0.00000                         
ATOM      1  N   ALA A  35     216.894 269.746 337.160  1.00165.77           N  
ATOM      2  CA  ALA A  35     217.534 270.869 336.493  1.00165.77           C  
ATOM      3  C   ALA A  35     217.343 270.765 334.994  1.00165.77           C  
ATOM      4  O   ALA A  35     217.779 271.634 334.245  1.00165.77           O  
ATOM      5  CB  ALA A  35     219.002 270.928 336.833  1.00165.77           C  
ATOM      6  N   GLU A  36     216.710 269.681 334.560  1.00168.66           N  
ATOM      7  CA  GLU A  36     216.268 269.556 333.182  1.00168.66           C  
ATOM      8  C   GLU A  36     214.871 268.965 333.157  1.00168.66           C  
ATOM      9  O   GLU A  36     214.445 268.276 334.085  1.00168.66           O  
ATOM     10  CB  GLU A  36     217.214 268.705 332.327  1.00168.66           C  
ATOM     11  CG  GLU A  36     218.524 269.390 331.970  1.00168.66           C  
ATOM     12  CD  GLU A  36     219.386 268.555 331.048  1.00168.66           C  
ATOM     13  OE1 GLU A  36     219.017 267.396 330.774  1.00168.66           O  
ATOM     14  OE2 GLU A  36     220.430 269.059 330.590  1.00168.66           O  
ATOM     15  N   ILE A  37     214.166 269.255 332.075  1.00163.82           N  
ATOM     16  CA  ILE A  37     212.759 268.941 331.903  1.00163.82           C  
ATOM     17  C   ILE A  37     212.560 268.532 330.458  1.00163.82           C  
ATOM     18  O   ILE A  37     212.991 269.247 329.548  1.00163.82           O  
ATOM     19  CB  ILE A  37     211.851 270.141 332.237  1.00163.82           C  
ATOM     20  CG1 ILE A  37     211.812 270.434 333.730  1.00163.82           C  
ATOM     21  CG2 ILE A  37     210.454 269.934 331.712  1.00163.82           C  
ATOM     22  CD1 ILE A  37     211.013 271.667 334.049  1.00163.82           C  
ATOM     23  N   GLU A  38     211.928 267.382 330.252  1.00169.26           N  
ATOM     24  CA  GLU A  38     211.465 267.000 328.933  1.00169.26           C  
ATOM     25  C   GLU A  38     210.120 267.638 328.630  1.00169.26           C  
ATOM     26  O   GLU A  38     209.179 267.538 329.421  1.00169.26           O  
ATOM     27  CB  GLU A  38     211.334 265.489 328.828  1.00169.26           C  
ATOM     28  CG  GLU A  38     210.809 265.055 327.479  1.00169.26           C  
ATOM     29  CD  GLU A  38     210.604 263.568 327.383  1.00169.26           C  
ATOM     30  OE1 GLU A  38     210.897 262.864 328.370  1.00169.26           O  
ATOM     31  OE2 GLU A  38     210.127 263.107 326.326  1.00169.26           O  
ATOM     32  N   LEU A  39     210.032 268.279 327.475  1.00156.84           N  
ATOM     33  CA  LEU A  39     208.775 268.707 326.894  1.00156.84           C  
ATOM     34  C   LEU A  39     208.791 268.346 325.420  1.00156.84           C  
ATOM     35  O   LEU A  39     209.853 268.258 324.801  1.00156.84           O  
ATOM     36  CB  LEU A  39     208.563 270.206 327.108  1.00156.84           C  
ATOM     37  CG  LEU A  39     209.689 271.151 326.675  1.00156.84           C  
ATOM     38  CD1 LEU A  39     209.551 271.661 325.259  1.00156.84           C  
ATOM     39  CD2 LEU A  39     209.781 272.316 327.621  1.00156.84           C  
ATOM     40  N   THR A  40     207.614 268.166 324.850  1.00163.68           N  
ATOM     41  CA  THR A  40     207.503 267.791 323.449  1.00163.68           C  
ATOM     42  C   THR A  40     206.905 268.939 322.657  1.00163.68           C  
ATOM     43  O   THR A  40     205.745 269.311 322.862  1.00163.68           O  
ATOM     44  CB  THR A  40     206.669 266.532 323.280  1.00163.68           C  
ATOM     45  OG1 THR A  40     207.314 265.453 323.958  1.00163.68           O  
ATOM     46  CG2 THR A  40     206.552 266.196 321.811  1.00163.68           C  
ATOM     47  N   ILE A  41     207.698 269.492 321.756  1.00157.45           N  
ATOM     48  CA  ILE A  41     207.219 270.421 320.754  1.00157.45           C  
ATOM     49  C   ILE A  41     207.086 269.628 319.465  1.00157.45           C  
ATOM     50  O   ILE A  41     208.078 269.384 318.767  1.00157.45           O  
ATOM     51  CB  ILE A  41     208.158 271.608 320.591  1.00157.45           C  
ATOM     52  CG1 ILE A  41     208.249 272.358 321.903  1.00157.45           C  
ATOM     53  CG2 ILE A  41     207.635 272.533 319.523  1.00157.45           C  
ATOM     54  CD1 ILE A  41     209.360 273.345 321.928  1.00157.45           C  
ATOM     55  N   ASP A  42     205.855 269.183 319.203  1.00171.14           N  
ATOM     56  CA  ASP A  42     205.410 268.644 317.920  1.00171.14           C  
ATOM     57  C   ASP A  42     206.254 267.438 317.508  1.00171.14           C  
ATOM     58  O   ASP A  42     206.913 267.422 316.469  1.00171.14           O  
ATOM     59  CB  ASP A  42     205.420 269.741 316.852  1.00171.14           C  
ATOM     60  CG  ASP A  42     204.656 269.347 315.603  1.00171.14           C  
ATOM     61  OD1 ASP A  42     203.408 269.303 315.652  1.00171.14           O  
ATOM     62  OD2 ASP A  42     205.304 269.087 314.569  1.00171.14           O  
ATOM     63  N   GLY A  43     206.288 266.453 318.394  1.00169.25           N  
ATOM     64  CA  GLY A  43     207.106 265.283 318.163  1.00169.25           C  
ATOM     65  C   GLY A  43     208.539 265.438 318.624  1.00169.25           C  
ATOM     66  O   GLY A  43     209.149 264.475 319.093  1.00169.25           O  
ATOM     67  N   HIS A  44     209.100 266.633 318.498  1.00167.97           N  
ATOM     68  CA  HIS A  44     210.471 266.853 318.935  1.00167.97           C  
ATOM     69  C   HIS A  44     210.459 267.001 320.444  1.00167.97           C  
ATOM     70  O   HIS A  44     210.016 268.018 320.974  1.00167.97           O  
ATOM     71  CB  HIS A  44     211.047 268.086 318.264  1.00167.97           C  
ATOM     72  CG  HIS A  44     211.135 267.960 316.782  1.00167.97           C  
ATOM     73  ND1 HIS A  44     212.129 267.243 316.157  1.00167.97           N  
ATOM     74  CD2 HIS A  44     210.331 268.427 315.800  1.00167.97           C  
ATOM     75  CE1 HIS A  44     211.949 267.294 314.850  1.00167.97           C  
ATOM     76  NE2 HIS A  44     210.864 268.007 314.607  1.00167.97           N  
ATOM     77  N   LYS A  45     210.904 265.975 321.151  1.00162.23           N  
ATOM     78  CA  LYS A  45     211.087 266.141 322.579  1.00162.23           C  
ATOM     79  C   LYS A  45     212.444 266.777 322.832  1.00162.23           C  
ATOM     80  O   LYS A  45     213.385 266.618 322.050  1.00162.23           O  
ATOM     81  CB  LYS A  45     210.958 264.807 323.309  1.00162.23           C  
ATOM     82  CG  LYS A  45     212.013 263.810 322.929  1.00162.23           C  
ATOM     83  CD  LYS A  45     211.805 262.491 323.619  1.00162.23           C  
ATOM     84  CE  LYS A  45     212.911 261.527 323.256  1.00162.23           C  
ATOM     85  NZ  LYS A  45     212.736 260.210 323.914  1.00162.23           N  
ATOM     86  N   VAL A  46     212.523 267.533 323.919  1.00162.88           N  
ATOM     87  CA  VAL A  46     213.726 268.283 324.248  1.00162.88           C  
ATOM     88  C   VAL A  46     213.681 268.592 325.738  1.00162.88           C  
ATOM     89  O   VAL A  46     212.613 268.831 326.306  1.00162.88           O  
ATOM     90  CB  VAL A  46     213.849 269.549 323.359  1.00162.88           C  
ATOM     91  CG1 VAL A  46     212.662 270.469 323.527  1.00162.88           C  
ATOM     92  CG2 VAL A  46     215.153 270.292 323.607  1.00162.88           C  
ATOM     93  N   SER A  47     214.839 268.518 326.380  1.00163.89           N  
ATOM     94  CA  SER A  47     214.969 268.791 327.803  1.00163.89           C  
ATOM     95  C   SER A  47     215.766 270.072 327.980  1.00163.89           C  
ATOM     96  O   SER A  47     216.875 270.195 327.453  1.00163.89           O  
ATOM     97  CB  SER A  47     215.662 267.637 328.514  1.00163.89           C  
ATOM     98  OG  SER A  47     217.004 267.539 328.080  1.00163.89           O  
ATOM     99  N   ILE A  48     215.195 271.028 328.703  1.00159.21           N  
ATOM    100  CA  ILE A  48     215.896 272.257 329.049  1.00159.21           C  
ATOM    101  C   ILE A  48     215.740 272.514 330.540  1.00159.21           C  
ATOM    102  O   ILE A  48     215.129 271.740 331.264  1.00159.21           O  
ATOM    103  CB  ILE A  48     215.411 273.479 328.246  1.00159.21           C  
ATOM    104  CG1 ILE A  48     213.943 273.752 328.525  1.00159.21           C  
ATOM    105  CG2 ILE A  48     215.653 273.307 326.760  1.00159.21           C  
ATOM    106  CD1 ILE A  48     213.508 275.088 328.021  1.00159.21           C  
ATOM    107  N   GLU A  49     216.283 273.636 330.983  1.00162.46           N  
ATOM    108  CA  GLU A  49     216.333 273.932 332.401  1.00162.46           C  
ATOM    109  C   GLU A  49     214.965 274.383 332.899  1.00162.46           C  
ATOM    110  O   GLU A  49     214.149 274.907 332.141  1.00162.46           O  
ATOM    111  CB  GLU A  49     217.402 274.991 332.658  1.00162.46           C  
ATOM    112  CG  GLU A  49     217.789 275.199 334.105  1.00162.46           C  
ATOM    113  CD  GLU A  49     218.978 276.115 334.250  1.00162.46           C  
ATOM    114  OE1 GLU A  49     219.499 276.577 333.214  1.00162.46           O  
ATOM    115  OE2 GLU A  49     219.386 276.387 335.396  1.00162.46           O  
ATOM    116  N   ALA A  50     214.709 274.135 334.179  1.00157.00           N  
ATOM    117  CA  ALA A  50     213.409 274.402 334.768  1.00157.00           C  
ATOM    118  C   ALA A  50     213.136 275.894 334.884  1.00157.00           C  
ATOM    119  O   ALA A  50     214.053 276.715 334.946  1.00157.00           O  
ATOM    120  CB  ALA A  50     213.318 273.759 336.148  1.00157.00           C  
ATOM    121  N   GLY A  51     211.848 276.233 334.914  1.00153.86           N  
ATOM    122  CA  GLY A  51     211.405 277.603 335.081  1.00153.86           C  
ATOM    123  C   GLY A  51     211.780 278.531 333.956  1.00153.86           C  
ATOM    124  O   GLY A  51     211.873 279.740 334.174  1.00153.86           O  
ATOM    125  N   SER A  52     211.988 278.004 332.757  1.00155.08           N  
ATOM    126  CA  SER A  52     212.614 278.757 331.691  1.00155.08           C  
ATOM    127  C   SER A  52     211.585 279.193 330.658  1.00155.08           C  
ATOM    128  O   SER A  52     210.381 278.962 330.797  1.00155.08           O  
ATOM    129  CB  SER A  52     213.719 277.925 331.055  1.00155.08           C  
ATOM    130  OG  SER A  52     214.696 277.579 332.019  1.00155.08           O  
ATOM    131  N   ALA A  53     212.070 279.833 329.606  1.00151.64           N  
ATOM    132  CA  ALA A  53     211.212 280.428 328.603  1.00151.64           C  
ATOM    133  C   ALA A  53     210.841 279.408 327.544  1.00151.64           C  
ATOM    134  O   ALA A  53     211.672 278.607 327.111  1.00151.64           O  
ATOM    135  CB  ALA A  53     211.901 281.624 327.952  1.00151.64           C  
ATOM    136  N   LEU A  54     209.584 279.458 327.120  1.00143.96           N  
ATOM    137  CA  LEU A  54     209.107 278.523 326.120  1.00143.96           C  
ATOM    138  C   LEU A  54     209.700 278.820 324.751  1.00143.96           C  
ATOM    139  O   LEU A  54     209.900 277.898 323.952  1.00143.96           O  
ATOM    140  CB  LEU A  54     207.591 278.575 326.091  1.00143.96           C  
ATOM    141  CG  LEU A  54     206.916 277.529 325.235  1.00143.96           C  
ATOM    142  CD1 LEU A  54     207.234 276.179 325.805  1.00143.96           C  
ATOM    143  CD2 LEU A  54     205.443 277.779 325.252  1.00143.96           C  
ATOM    144  N   ILE A  55     209.994 280.092 324.468  1.00140.35           N  
ATOM    145  CA  ILE A  55     210.722 280.440 323.251  1.00140.35           C  
ATOM    146  C   ILE A  55     212.102 279.807 323.249  1.00140.35           C  
ATOM    147  O   ILE A  55     212.570 279.311 322.216  1.00140.35           O  
ATOM    148  CB  ILE A  55     210.795 281.970 323.080  1.00140.35           C  
ATOM    149  CG1 ILE A  55     209.480 282.494 322.532  1.00140.35           C  
ATOM    150  CG2 ILE A  55     211.973 282.422 322.217  1.00140.35           C  
ATOM    151  CD1 ILE A  55     209.520 283.960 322.233  1.00140.35           C  
ATOM    152  N   GLN A  56     212.761 279.786 324.408  1.00144.22           N  
ATOM    153  CA  GLN A  56     214.053 279.122 324.512  1.00144.22           C  
ATOM    154  C   GLN A  56     213.933 277.636 324.253  1.00144.22           C  
ATOM    155  O   GLN A  56     214.842 277.031 323.677  1.00144.22           O  
ATOM    156  CB  GLN A  56     214.648 279.359 325.886  1.00144.22           C  
ATOM    157  CG  GLN A  56     214.996 280.785 326.129  1.00144.22           C  
ATOM    158  CD  GLN A  56     215.461 281.009 327.540  1.00144.22           C  
ATOM    159  OE1 GLN A  56     215.435 280.099 328.366  1.00144.22           O  
ATOM    160  NE2 GLN A  56     215.893 282.221 327.830  1.00144.22           N  
ATOM    161  N   ALA A  57     212.805 277.046 324.637  1.00146.80           N  
ATOM    162  CA  ALA A  57     212.558 275.657 324.297  1.00146.80           C  
ATOM    163  C   ALA A  57     212.388 275.486 322.800  1.00146.80           C  
ATOM    164  O   ALA A  57     212.938 274.548 322.215  1.00146.80           O  
ATOM    165  CB  ALA A  57     211.322 275.154 325.030  1.00146.80           C  
ATOM    166  N   CYS A  58     211.644 276.389 322.167  1.00159.81           N  
ATOM    167  CA  CYS A  58     211.383 276.255 320.740  1.00159.81           C  
ATOM    168  C   CYS A  58     212.636 276.479 319.913  1.00159.81           C  
ATOM    169  O   CYS A  58     212.802 275.867 318.851  1.00159.81           O  
ATOM    170  CB  CYS A  58     210.304 277.241 320.318  1.00159.81           C  
ATOM    171  SG  CYS A  58     208.709 276.943 321.090  1.00159.81           S  
ATOM    172  N   GLU A  59     213.524 277.338 320.392  1.00157.62           N  
ATOM    173  CA  GLU A  59     214.734 277.652 319.654  1.00157.62           C  
ATOM    174  C   GLU A  59     215.825 276.641 319.951  1.00157.62           C  
ATOM    175  O   GLU A  59     216.688 276.390 319.103  1.00157.62           O  
ATOM    176  CB  GLU A  59     215.166 279.074 319.994  1.00157.62           C  
ATOM    177  CG  GLU A  59     216.305 279.612 319.178  1.00157.62           C  
ATOM    178  CD  GLU A  59     216.524 281.082 319.426  1.00157.62           C  
ATOM    179  OE1 GLU A  59     215.750 281.674 320.207  1.00157.62           O  
ATOM    180  OE2 GLU A  59     217.475 281.648 318.848  1.00157.62           O  
ATOM    181  N   LYS A  60     215.785 276.037 321.133  1.00155.53           N  
ATOM    182  CA  LYS A  60     216.611 274.868 321.378  1.00155.53           C  
ATOM    183  C   LYS A  60     216.155 273.699 320.519  1.00155.53           C  
ATOM    184  O   LYS A  60     216.980 272.933 320.012  1.00155.53           O  
ATOM    185  CB  LYS A  60     216.556 274.510 322.853  1.00155.53           C  
ATOM    186  CG  LYS A  60     217.398 273.328 323.223  1.00155.53           C  
ATOM    187  CD  LYS A  60     218.861 273.635 323.055  1.00155.53           C  
ATOM    188  CE  LYS A  60     219.679 272.436 323.461  1.00155.53           C  
ATOM    189  NZ  LYS A  60     219.474 272.130 324.900  1.00155.53           N  
ATOM    190  N   ALA A  61     214.850 273.571 320.308  1.00157.70           N  
ATOM    191  CA  ALA A  61     214.312 272.491 319.493  1.00157.70           C  
ATOM    192  C   ALA A  61     214.403 272.761 318.000  1.00157.70           C  
ATOM    193  O   ALA A  61     213.948 271.927 317.211  1.00157.70           O  
ATOM    194  CB  ALA A  61     212.855 272.225 319.865  1.00157.70           C  
ATOM    195  N   GLY A  62     214.961 273.896 317.593  1.00157.44           N  
ATOM    196  CA  GLY A  62     215.086 274.188 316.182  1.00157.44           C  
ATOM    197  C   GLY A  62     213.791 274.535 315.494  1.00157.44           C  
ATOM    198  O   GLY A  62     213.702 274.427 314.271  1.00157.44           O  
ATOM    199  N   VAL A  63     212.779 274.948 316.242  1.00142.35           N  
ATOM    200  CA  VAL A  63     211.504 275.344 315.671  1.00142.35           C  
ATOM    201  C   VAL A  63     211.446 276.857 315.662  1.00142.35           C  
ATOM    202  O   VAL A  63     211.434 277.493 316.722  1.00142.35           O  
ATOM    203  CB  VAL A  63     210.329 274.754 316.448  1.00142.35           C  
ATOM    204  CG1 VAL A  63     209.034 275.322 315.920  1.00142.35           C  
ATOM    205  CG2 VAL A  63     210.350 273.252 316.318  1.00142.35           C  
ATOM    206  N   THR A  64     211.418 277.426 314.466  1.00143.26           N  
ATOM    207  CA  THR A  64     211.373 278.869 314.316  1.00143.26           C  
ATOM    208  C   THR A  64     210.008 279.384 314.732  1.00143.26           C  
ATOM    209  O   THR A  64     208.984 278.936 314.210  1.00143.26           O  
ATOM    210  CB  THR A  64     211.668 279.251 312.874  1.00143.26           C  
ATOM    211  OG1 THR A  64     212.976 278.789 312.526  1.00143.26           O  
ATOM    212  CG2 THR A  64     211.613 280.749 312.710  1.00143.26           C  
ATOM    213  N   VAL A  65     209.989 280.311 315.679  1.00128.45           N  
ATOM    214  CA  VAL A  65     208.761 280.924 316.156  1.00128.45           C  
ATOM    215  C   VAL A  65     208.858 282.418 315.900  1.00128.45           C  
ATOM    216  O   VAL A  65     209.792 283.066 316.377  1.00128.45           O  
ATOM    217  CB  VAL A  65     208.511 280.650 317.644  1.00128.45           C  
ATOM    218  CG1 VAL A  65     207.316 281.430 318.106  1.00128.45           C  
ATOM    219  CG2 VAL A  65     208.296 279.175 317.849  1.00128.45           C  
ATOM    220  N   PRO A  66     207.936 282.992 315.146  1.00129.76           N  
ATOM    221  CA  PRO A  66     208.017 284.416 314.835  1.00129.76           C  
ATOM    222  C   PRO A  66     207.762 285.252 316.069  1.00129.76           C  
ATOM    223  O   PRO A  66     206.960 284.894 316.931  1.00129.76           O  
ATOM    224  CB  PRO A  66     206.917 284.605 313.792  1.00129.76           C  
ATOM    225  CG  PRO A  66     205.942 283.520 314.092  1.00129.76           C  
ATOM    226  CD  PRO A  66     206.745 282.358 314.567  1.00129.76           C  
ATOM    227  N   ARG A  67     208.463 286.372 316.148  1.00129.77           N  
ATOM    228  CA  ARG A  67     208.516 287.122 317.386  1.00129.77           C  
ATOM    229  C   ARG A  67     208.909 288.555 317.099  1.00129.77           C  
ATOM    230  O   ARG A  67     209.637 288.833 316.146  1.00129.77           O  
ATOM    231  CB  ARG A  67     209.505 286.482 318.348  1.00129.77           C  
ATOM    232  CG  ARG A  67     210.874 286.331 317.766  1.00129.77           C  
ATOM    233  CD  ARG A  67     211.760 285.626 318.735  1.00129.77           C  
ATOM    234  NE  ARG A  67     213.085 285.407 318.186  1.00129.77           N  
ATOM    235  CZ  ARG A  67     213.416 284.329 317.489  1.00129.77           C  
ATOM    236  NH1 ARG A  67     214.645 284.193 317.015  1.00129.77           N  
ATOM    237  NH2 ARG A  67     212.514 283.383 317.274  1.00129.77           N  
ATOM    238  N   TYR A  68     208.398 289.454 317.901  1.00135.54           N  
ATOM    239  CA  TYR A  68     208.871 290.813 317.719  1.00135.54           C  
ATOM    240  C   TYR A  68     209.333 291.469 319.002  1.00135.54           C  
ATOM    241  O   TYR A  68     210.317 292.205 318.977  1.00135.54           O  
ATOM    242  CB  TYR A  68     207.801 291.657 317.056  1.00135.54           C  
ATOM    243  CG  TYR A  68     207.573 291.202 315.658  1.00135.54           C  
ATOM    244  CD1 TYR A  68     208.520 291.448 314.690  1.00135.54           C  
ATOM    245  CD2 TYR A  68     206.433 290.513 315.303  1.00135.54           C  
ATOM    246  CE1 TYR A  68     208.350 291.018 313.410  1.00135.54           C  
ATOM    247  CE2 TYR A  68     206.240 290.087 314.005  1.00135.54           C  
ATOM    248  CZ  TYR A  68     207.208 290.348 313.059  1.00135.54           C  
ATOM    249  OH  TYR A  68     207.052 289.932 311.756  1.00135.54           O  
ATOM    250  N   CYS A  69     208.674 291.222 320.124  1.00138.03           N  
ATOM    251  CA  CYS A  69     209.030 291.955 321.323  1.00138.03           C  
ATOM    252  C   CYS A  69     209.782 291.101 322.324  1.00138.03           C  
ATOM    253  O   CYS A  69     210.202 291.610 323.364  1.00138.03           O  
ATOM    254  CB  CYS A  69     207.792 292.590 321.962  1.00138.03           C  
ATOM    255  SG  CYS A  69     206.649 291.535 322.791  1.00138.03           S  
ATOM    256  N   TYR A  70     209.968 289.824 322.039  1.00138.20           N  
ATOM    257  CA  TYR A  70     211.039 289.098 322.688  1.00138.20           C  
ATOM    258  C   TYR A  70     212.373 289.627 322.203  1.00138.20           C  
ATOM    259  O   TYR A  70     212.504 290.108 321.078  1.00138.20           O  
ATOM    260  CB  TYR A  70     210.940 287.609 322.380  1.00138.20           C  
ATOM    261  CG  TYR A  70     212.046 286.795 322.976  1.00138.20           C  
ATOM    262  CD1 TYR A  70     212.052 286.504 324.319  1.00138.20           C  
ATOM    263  CD2 TYR A  70     213.107 286.356 322.201  1.00138.20           C  
ATOM    264  CE1 TYR A  70     213.061 285.774 324.874  1.00138.20           C  
ATOM    265  CE2 TYR A  70     214.125 285.633 322.746  1.00138.20           C  
ATOM    266  CZ  TYR A  70     214.096 285.341 324.084  1.00138.20           C  
ATOM    267  OH  TYR A  70     215.111 284.612 324.646  1.00138.20           O  
ATOM    268  N   HIS A  71     213.369 289.540 323.068  1.00137.88           N  
ATOM    269  CA  HIS A  71     214.740 289.588 322.614  1.00137.88           C  
ATOM    270  C   HIS A  71     215.543 288.675 323.518  1.00137.88           C  
ATOM    271  O   HIS A  71     215.065 288.256 324.571  1.00137.88           O  
ATOM    272  CB  HIS A  71     215.277 291.013 322.616  1.00137.88           C  
ATOM    273  CG  HIS A  71     216.591 291.140 321.936  1.00137.88           C  
ATOM    274  ND1 HIS A  71     217.783 291.061 322.618  1.00137.88           N  
ATOM    275  CD2 HIS A  71     216.907 291.232 320.626  1.00137.88           C  
ATOM    276  CE1 HIS A  71     218.779 291.154 321.759  1.00137.88           C  
ATOM    277  NE2 HIS A  71     218.275 291.261 320.544  1.00137.88           N  
ATOM    278  N   ASP A  72     216.744 288.319 323.072  1.00144.12           N  
ATOM    279  CA  ASP A  72     217.661 287.582 323.921  1.00144.12           C  
ATOM    280  C   ASP A  72     218.024 288.368 325.168  1.00144.12           C  
ATOM    281  O   ASP A  72     217.630 288.000 326.272  1.00144.12           O  
ATOM    282  CB  ASP A  72     218.949 287.246 323.183  1.00144.12           C  
ATOM    283  CG  ASP A  72     219.809 286.260 323.946  1.00144.12           C  
ATOM    284  OD1 ASP A  72     219.330 285.666 324.936  1.00144.12           O  
ATOM    285  OD2 ASP A  72     220.993 286.116 323.597  1.00144.12           O  
ATOM    286  N   LYS A  73     218.754 289.457 325.027  1.00147.30           N  
ATOM    287  CA  LYS A  73     219.358 290.030 326.216  1.00147.30           C  
ATOM    288  C   LYS A  73     218.538 291.144 326.815  1.00147.30           C  
ATOM    289  O   LYS A  73     219.100 292.090 327.375  1.00147.30           O  
ATOM    290  CB  LYS A  73     220.779 290.485 325.914  1.00147.30           C  
ATOM    291  CG  LYS A  73     221.649 289.306 325.574  1.00147.30           C  
ATOM    292  CD  LYS A  73     221.739 288.385 326.767  1.00147.30           C  
ATOM    293  CE  LYS A  73     222.589 287.175 326.474  1.00147.30           C  
ATOM    294  NZ  LYS A  73     222.663 286.282 327.664  1.00147.30           N  
ATOM    295  N   LEU A  74     217.219 291.057 326.727  1.00141.77           N  
ATOM    296  CA  LEU A  74     216.354 291.976 327.435  1.00141.77           C  
ATOM    297  C   LEU A  74     215.332 291.205 328.244  1.00141.77           C  
ATOM    298  O   LEU A  74     215.169 289.992 328.102  1.00141.77           O  
ATOM    299  CB  LEU A  74     215.657 292.944 326.483  1.00141.77           C  
ATOM    300  CG  LEU A  74     216.633 293.986 325.963  1.00141.77           C  
ATOM    301  CD1 LEU A  74     215.966 294.885 324.980  1.00141.77           C  
ATOM    302  CD2 LEU A  74     217.157 294.795 327.124  1.00141.77           C  
ATOM    303  N   ALA A  75     214.653 291.937 329.115  1.00136.51           N  
ATOM    304  CA  ALA A  75     213.585 291.357 329.898  1.00136.51           C  
ATOM    305  C   ALA A  75     212.375 291.107 329.017  1.00136.51           C  
ATOM    306  O   ALA A  75     212.240 291.657 327.924  1.00136.51           O  
ATOM    307  CB  ALA A  75     213.205 292.276 331.052  1.00136.51           C  
ATOM    308  N   ILE A  76     211.480 290.289 329.514  1.00134.11           N  
ATOM    309  CA  ILE A  76     210.369 289.805 328.720  1.00134.11           C  
ATOM    310  C   ILE A  76     209.188 290.746 328.850  1.00134.11           C  
ATOM    311  O   ILE A  76     208.709 291.008 329.954  1.00134.11           O  
ATOM    312  CB  ILE A  76     209.974 288.402 329.164  1.00134.11           C  
ATOM    313  CG1 ILE A  76     211.179 287.489 329.052  1.00134.11           C  
ATOM    314  CG2 ILE A  76     208.831 287.912 328.320  1.00134.11           C  
ATOM    315  CD1 ILE A  76     210.958 286.187 329.728  1.00134.11           C  
ATOM    316  N   ALA A  77     208.706 291.238 327.723  1.00139.48           N  
ATOM    317  CA  ALA A  77     207.376 291.807 327.635  1.00139.48           C  
ATOM    318  C   ALA A  77     206.580 290.980 326.642  1.00139.48           C  
ATOM    319  O   ALA A  77     207.140 290.383 325.721  1.00139.48           O  
ATOM    320  CB  ALA A  77     207.404 293.268 327.199  1.00139.48           C  
ATOM    321  N   GLY A  78     205.277 290.924 326.840  1.00135.98           N  
ATOM    322  CA  GLY A  78     204.470 290.145 325.932  1.00135.98           C  
ATOM    323  C   GLY A  78     203.736 291.049 324.979  1.00135.98           C  
ATOM    324  O   GLY A  78     202.637 290.717 324.529  1.00135.98           O  
ATOM    325  N   ASN A  79     204.342 292.200 324.678  1.00140.33           N  
ATOM    326  CA  ASN A  79     203.631 293.252 323.964  1.00140.33           C  
ATOM    327  C   ASN A  79     203.317 292.859 322.536  1.00140.33           C  
ATOM    328  O   ASN A  79     202.216 293.133 322.048  1.00140.33           O  
ATOM    329  CB  ASN A  79     204.441 294.538 323.966  1.00140.33           C  
ATOM    330  CG  ASN A  79     204.391 295.235 325.283  1.00140.33           C  
ATOM    331  OD1 ASN A  79     203.346 295.292 325.925  1.00140.33           O  
ATOM    332  ND2 ASN A  79     205.515 295.787 325.700  1.00140.33           N  
ATOM    333  N   CYS A  80     204.253 292.190 321.866  1.00141.98           N  
ATOM    334  CA  CYS A  80     204.123 292.014 320.431  1.00141.98           C  
ATOM    335  C   CYS A  80     203.045 291.013 320.091  1.00141.98           C  
ATOM    336  O   CYS A  80     202.507 291.056 318.981  1.00141.98           O  
ATOM    337  CB  CYS A  80     205.435 291.561 319.816  1.00141.98           C  
ATOM    338  SG  CYS A  80     205.831 289.832 320.048  1.00141.98           S  
ATOM    339  N   ARG A  81     202.749 290.093 321.013  1.00139.84           N  
ATOM    340  CA  ARG A  81     201.646 289.142 320.914  1.00139.84           C  
ATOM    341  C   ARG A  81     201.827 288.222 319.693  1.00139.84           C  
ATOM    342  O   ARG A  81     200.894 287.597 319.193  1.00139.84           O  
ATOM    343  CB  ARG A  81     200.312 289.913 320.973  1.00139.84           C  
ATOM    344  CG  ARG A  81     199.016 289.137 321.092  1.00139.84           C  
ATOM    345  CD  ARG A  81     199.044 288.107 322.188  1.00139.84           C  
ATOM    346  NE  ARG A  81     199.086 288.635 323.540  1.00139.84           N  
ATOM    347  CZ  ARG A  81     199.300 287.866 324.598  1.00139.84           C  
ATOM    348  NH1 ARG A  81     199.486 286.568 324.439  1.00139.84           N  
ATOM    349  NH2 ARG A  81     199.319 288.379 325.808  1.00139.84           N  
ATOM    350  N   MET A  82     203.061 288.082 319.224  1.00141.84           N  
ATOM    351  CA  MET A  82     203.302 287.287 318.037  1.00141.84           C  
ATOM    352  C   MET A  82     203.623 285.841 318.360  1.00141.84           C  
ATOM    353  O   MET A  82     203.175 284.946 317.637  1.00141.84           O  
ATOM    354  CB  MET A  82     204.426 287.903 317.207  1.00141.84           C  
ATOM    355  CG  MET A  82     204.659 287.199 315.898  1.00141.84           C  
ATOM    356  SD  MET A  82     203.107 287.075 314.992  1.00141.84           S  
ATOM    357  CE  MET A  82     202.822 288.774 314.509  1.00141.84           C  
ATOM    358  N   CYS A  83     204.305 285.558 319.471  1.00142.23           N  
ATOM    359  CA  CYS A  83     204.752 284.184 319.684  1.00142.23           C  
ATOM    360  C   CYS A  83     203.660 283.292 320.263  1.00142.23           C  
ATOM    361  O   CYS A  83     203.901 282.496 321.174  1.00142.23           O  
ATOM    362  CB  CYS A  83     205.996 284.153 320.580  1.00142.23           C  
ATOM    363  SG  CYS A  83     205.819 284.517 322.340  1.00142.23           S  
ATOM    364  N   LEU A  84     202.480 283.342 319.674  1.00130.07           N  
ATOM    365  CA  LEU A  84     201.379 282.558 320.176  1.00130.07           C  
ATOM    366  C   LEU A  84     201.571 281.117 319.767  1.00130.07           C  
ATOM    367  O   LEU A  84     202.009 280.827 318.654  1.00130.07           O  
ATOM    368  CB  LEU A  84     200.065 283.098 319.640  1.00130.07           C  
ATOM    369  CG  LEU A  84     199.844 284.516 320.136  1.00130.07           C  
ATOM    370  CD1 LEU A  84     198.575 285.066 319.544  1.00130.07           C  
ATOM    371  CD2 LEU A  84     199.793 284.531 321.642  1.00130.07           C  
ATOM    372  N   VAL A  85     201.272 280.214 320.686  1.00131.80           N  
ATOM    373  CA  VAL A  85     201.508 278.805 320.446  1.00131.80           C  
ATOM    374  C   VAL A  85     200.488 278.017 321.250  1.00131.80           C  
ATOM    375  O   VAL A  85     200.085 278.420 322.343  1.00131.80           O  
ATOM    376  CB  VAL A  85     202.972 278.443 320.776  1.00131.80           C  
ATOM    377  CG1 VAL A  85     203.264 278.618 322.240  1.00131.80           C  
ATOM    378  CG2 VAL A  85     203.309 277.053 320.320  1.00131.80           C  
ATOM    379  N   ASP A  86     200.016 276.928 320.667  1.00147.00           N  
ATOM    380  CA  ASP A  86     198.974 276.135 321.285  1.00147.00           C  
ATOM    381  C   ASP A  86     199.596 275.192 322.295  1.00147.00           C  
ATOM    382  O   ASP A  86     200.505 274.425 321.967  1.00147.00           O  
ATOM    383  CB  ASP A  86     198.199 275.341 320.241  1.00147.00           C  
ATOM    384  CG  ASP A  86     196.928 274.757 320.791  1.00147.00           C  
ATOM    385  OD1 ASP A  86     195.962 275.527 320.973  1.00147.00           O  
ATOM    386  OD2 ASP A  86     196.895 273.538 321.049  1.00147.00           O  
ATOM    387  N   VAL A  87     199.109 275.263 323.523  1.00148.25           N  
ATOM    388  CA  VAL A  87     199.542 274.393 324.600  1.00148.25           C  
ATOM    389  C   VAL A  87     198.321 273.630 325.077  1.00148.25           C  
ATOM    390  O   VAL A  87     197.247 274.218 325.239  1.00148.25           O  
ATOM    391  CB  VAL A  87     200.177 275.200 325.743  1.00148.25           C  
ATOM    392  CG1 VAL A  87     200.620 274.294 326.866  1.00148.25           C  
ATOM    393  CG2 VAL A  87     201.338 276.013 325.221  1.00148.25           C  
ATOM    394  N   GLU A  88     198.477 272.322 325.261  1.00155.61           N  
ATOM    395  CA  GLU A  88     197.429 271.512 325.860  1.00155.61           C  
ATOM    396  C   GLU A  88     197.135 272.007 327.272  1.00155.61           C  
ATOM    397  O   GLU A  88     198.018 272.538 327.952  1.00155.61           O  
ATOM    398  CB  GLU A  88     197.861 270.045 325.883  1.00155.61           C  
ATOM    399  CG  GLU A  88     196.787 269.058 326.309  1.00155.61           C  
ATOM    400  CD  GLU A  88     197.279 267.635 326.343  1.00155.61           C  
ATOM    401  OE1 GLU A  88     198.470 267.409 326.049  1.00155.61           O  
ATOM    402  OE2 GLU A  88     196.473 266.743 326.673  1.00155.61           O  
ATOM    403  N   ARG A  89     195.865 271.858 327.680  1.00163.57           N  
ATOM    404  CA  ARG A  89     195.336 272.318 328.967  1.00163.57           C  
ATOM    405  C   ARG A  89     195.481 273.838 329.062  1.00163.57           C  
ATOM    406  O   ARG A  89     196.042 274.390 330.009  1.00163.57           O  
ATOM    407  CB  ARG A  89     195.998 271.579 330.144  1.00163.57           C  
ATOM    408  CG  ARG A  89     195.326 271.683 331.505  1.00163.57           C  
ATOM    409  CD  ARG A  89     196.113 270.891 332.534  1.00163.57           C  
ATOM    410  NE  ARG A  89     195.567 271.045 333.877  1.00163.57           N  
ATOM    411  CZ  ARG A  89     196.061 270.447 334.955  1.00163.57           C  
ATOM    412  NH1 ARG A  89     195.502 270.643 336.141  1.00163.57           N  
ATOM    413  NH2 ARG A  89     197.112 269.651 334.844  1.00163.57           N  
ATOM    414  N   ALA A  90     195.002 274.511 328.026  1.00146.61           N  
ATOM    415  CA  ALA A  90     194.992 275.961 327.940  1.00146.61           C  
ATOM    416  C   ALA A  90     193.937 276.362 326.929  1.00146.61           C  
ATOM    417  O   ALA A  90     193.954 275.875 325.795  1.00146.61           O  
ATOM    418  CB  ALA A  90     196.350 276.510 327.522  1.00146.61           C  
ATOM    419  N   PRO A  91     193.003 277.233 327.298  1.00141.11           N  
ATOM    420  CA  PRO A  91     191.948 277.602 326.350  1.00141.11           C  
ATOM    421  C   PRO A  91     192.446 278.498 325.241  1.00141.11           C  
ATOM    422  O   PRO A  91     191.945 278.417 324.114  1.00141.11           O  
ATOM    423  CB  PRO A  91     190.921 278.314 327.237  1.00141.11           C  
ATOM    424  CG  PRO A  91     191.732 278.884 328.344  1.00141.11           C  
ATOM    425  CD  PRO A  91     192.852 277.915 328.591  1.00141.11           C  
ATOM    426  N   LYS A  92     193.408 279.326 325.515  1.00139.67           N  
ATOM    427  CA  LYS A  92     193.915 280.206 324.502  1.00139.67           C  
ATOM    428  C   LYS A  92     195.329 279.807 324.138  1.00139.67           C  
ATOM    429  O   LYS A  92     196.058 279.267 324.973  1.00139.67           O  
ATOM    430  CB  LYS A  92     193.908 281.652 324.997  1.00139.67           C  
ATOM    431  CG  LYS A  92     192.523 282.187 325.215  1.00139.67           C  
ATOM    432  CD  LYS A  92     192.582 283.598 325.722  1.00139.67           C  
ATOM    433  CE  LYS A  92     193.034 283.590 327.163  1.00139.67           C  
ATOM    434  NZ  LYS A  92     192.985 284.943 327.757  1.00139.67           N  
ATOM    435  N   PRO A  93     195.734 280.023 322.910  1.00146.03           N  
ATOM    436  CA  PRO A  93     197.154 279.885 322.581  1.00146.03           C  
ATOM    437  C   PRO A  93     197.970 280.977 323.244  1.00146.03           C  
ATOM    438  O   PRO A  93     197.880 282.152 322.887  1.00146.03           O  
ATOM    439  CB  PRO A  93     197.176 279.991 321.055  1.00146.03           C  
ATOM    440  CG  PRO A  93     195.905 280.698 320.707  1.00146.03           C  
ATOM    441  CD  PRO A  93     194.905 280.270 321.722  1.00146.03           C  
ATOM    442  N   VAL A  94     198.762 280.590 324.231  1.00140.05           N  
ATOM    443  CA  VAL A  94     199.413 281.560 325.095  1.00140.05           C  
ATOM    444  C   VAL A  94     200.652 282.112 324.425  1.00140.05           C  
ATOM    445  O   VAL A  94     201.109 281.597 323.400  1.00140.05           O  
ATOM    446  CB  VAL A  94     199.776 280.939 326.447  1.00140.05           C  
ATOM    447  CG1 VAL A  94     198.533 280.437 327.126  1.00140.05           C  
ATOM    448  CG2 VAL A  94     200.769 279.822 326.247  1.00140.05           C  
ATOM    449  N   ALA A  95     201.196 283.168 325.005  1.00138.74           N  
ATOM    450  CA  ALA A  95     202.424 283.766 324.514  1.00138.74           C  
ATOM    451  C   ALA A  95     203.603 282.920 324.964  1.00138.74           C  
ATOM    452  O   ALA A  95     203.870 282.802 326.162  1.00138.74           O  
ATOM    453  CB  ALA A  95     202.548 285.196 325.023  1.00138.74           C  
ATOM    454  N   SER A  96     204.332 282.356 324.005  1.00138.60           N  
ATOM    455  CA  SER A  96     205.515 281.568 324.319  1.00138.60           C  
ATOM    456  C   SER A  96     206.649 282.389 324.891  1.00138.60           C  
ATOM    457  O   SER A  96     207.596 281.808 325.426  1.00138.60           O  
ATOM    458  CB  SER A  96     206.035 280.871 323.075  1.00138.60           C  
ATOM    459  OG  SER A  96     207.273 280.247 323.348  1.00138.60           O  
ATOM    460  N   CYS A  97     206.596 283.708 324.758  1.00135.91           N  
ATOM    461  CA  CYS A  97     207.671 284.529 325.273  1.00135.91           C  
ATOM    462  C   CYS A  97     207.692 284.540 326.783  1.00135.91           C  
ATOM    463  O   CYS A  97     208.749 284.741 327.379  1.00135.91           O  
ATOM    464  CB  CYS A  97     207.550 285.938 324.723  1.00135.91           C  
ATOM    465  SG  CYS A  97     205.985 286.712 325.075  1.00135.91           S  
ATOM    466  N   ALA A  98     206.569 284.295 327.421  1.00132.57           N  
ATOM    467  CA  ALA A  98     206.551 284.385 328.858  1.00132.57           C  
ATOM    468  C   ALA A  98     205.902 283.212 329.551  1.00132.57           C  
ATOM    469  O   ALA A  98     205.977 283.143 330.782  1.00132.57           O  
ATOM    470  CB  ALA A  98     205.846 285.669 329.300  1.00132.57           C  
ATOM    471  N   TYR A  99     205.259 282.316 328.833  1.00139.71           N  
ATOM    472  CA  TYR A  99     204.659 281.170 329.482  1.00139.71           C  
ATOM    473  C   TYR A  99     205.777 280.266 329.961  1.00139.71           C  
ATOM    474  O   TYR A  99     206.567 279.789 329.139  1.00139.71           O  
ATOM    475  CB  TYR A  99     203.746 280.421 328.539  1.00139.71           C  
ATOM    476  CG  TYR A  99     202.950 279.356 329.221  1.00139.71           C  
ATOM    477  CD1 TYR A  99     201.817 279.679 329.943  1.00139.71           C  
ATOM    478  CD2 TYR A  99     203.339 278.034 329.159  1.00139.71           C  
ATOM    479  CE1 TYR A  99     201.083 278.713 330.567  1.00139.71           C  
ATOM    480  CE2 TYR A  99     202.617 277.059 329.784  1.00139.71           C  
ATOM    481  CZ  TYR A  99     201.488 277.401 330.486  1.00139.71           C  
ATOM    482  OH  TYR A  99     200.760 276.419 331.117  1.00139.71           O  
ATOM    483  N   PRO A 100     205.907 280.041 331.257  1.00140.51           N  
ATOM    484  CA  PRO A 100     207.053 279.296 331.763  1.00140.51           C  
ATOM    485  C   PRO A 100     206.910 277.832 331.433  1.00140.51           C  
ATOM    486  O   PRO A 100     205.832 277.344 331.094  1.00140.51           O  
ATOM    487  CB  PRO A 100     206.977 279.516 333.269  1.00140.51           C  
ATOM    488  CG  PRO A 100     205.527 279.620 333.510  1.00140.51           C  
ATOM    489  CD  PRO A 100     204.937 280.329 332.317  1.00140.51           C  
ATOM    490  N   VAL A 101     208.033 277.134 331.537  1.00151.97           N  
ATOM    491  CA  VAL A 101     208.065 275.717 331.213  1.00151.97           C  
ATOM    492  C   VAL A 101     207.299 274.958 332.284  1.00151.97           C  
ATOM    493  O   VAL A 101     207.685 274.952 333.455  1.00151.97           O  
ATOM    494  CB  VAL A 101     209.496 275.205 331.094  1.00151.97           C  
ATOM    495  CG1 VAL A 101     209.487 273.697 331.007  1.00151.97           C  
ATOM    496  CG2 VAL A 101     210.145 275.812 329.873  1.00151.97           C  
ATOM    497  N   ALA A 102     206.285 274.407 331.923  1.00155.67           N  
ATOM    498  CA  ALA A 102     205.699 273.391 332.768  1.00155.67           C  
ATOM    499  C   ALA A 102     206.261 272.032 332.371  1.00155.67           C  
ATOM    500  O   ALA A 102     206.588 271.815 331.201  1.00155.67           O  
ATOM    501  CB  ALA A 102     204.181 273.402 332.632  1.00155.67           C  
ATOM    502  N   PRO A 103     206.429 271.106 333.314  1.00155.45           N  
ATOM    503  CA  PRO A 103     207.027 269.813 332.968  1.00155.45           C  
ATOM    504  C   PRO A 103     206.092 268.959 332.130  1.00155.45           C  
ATOM    505  O   PRO A 103     204.924 268.767 332.470  1.00155.45           O  
ATOM    506  CB  PRO A 103     207.308 269.175 334.329  1.00155.45           C  
ATOM    507  CG  PRO A 103     206.371 269.829 335.247  1.00155.45           C  
ATOM    508  CD  PRO A 103     206.223 271.233 334.764  1.00155.45           C  
ATOM    509  N   GLY A 104     206.621 268.462 331.016  1.00167.27           N  
ATOM    510  CA  GLY A 104     205.911 267.548 330.149  1.00167.27           C  
ATOM    511  C   GLY A 104     204.734 268.168 329.434  1.00167.27           C  
ATOM    512  O   GLY A 104     203.592 267.764 329.652  1.00167.27           O  
ATOM    513  N   MET A 105     204.988 269.147 328.583  1.00166.06           N  
ATOM    514  CA  MET A 105     203.917 269.795 327.850  1.00166.06           C  
ATOM    515  C   MET A 105     203.883 269.309 326.413  1.00166.06           C  
ATOM    516  O   MET A 105     204.910 268.965 325.825  1.00166.06           O  
ATOM    517  CB  MET A 105     204.079 271.311 327.879  1.00166.06           C  
ATOM    518  CG  MET A 105     203.880 271.928 329.248  1.00166.06           C  
ATOM    519  SD  MET A 105     202.198 271.767 329.888  1.00166.06           S  
ATOM    520  CE  MET A 105     202.384 270.490 331.134  1.00166.06           C  
ATOM    521  N   VAL A 106     202.683 269.275 325.857  1.00154.59           N  
ATOM    522  CA  VAL A 106     202.489 269.020 324.441  1.00154.59           C  
ATOM    523  C   VAL A 106     202.266 270.365 323.778  1.00154.59           C  
ATOM    524  O   VAL A 106     201.355 271.111 324.156  1.00154.59           O  
ATOM    525  CB  VAL A 106     201.311 268.069 324.197  1.00154.59           C  
ATOM    526  CG1 VAL A 106     201.083 267.894 322.712  1.00154.59           C  
ATOM    527  CG2 VAL A 106     201.583 266.737 324.853  1.00154.59           C  
ATOM    528  N   VAL A 107     203.109 270.688 322.807  1.00152.82           N  
ATOM    529  CA  VAL A 107     203.196 272.030 322.258  1.00152.82           C  
ATOM    530  C   VAL A 107     203.091 271.940 320.747  1.00152.82           C  
ATOM    531  O   VAL A 107     203.900 271.265 320.105  1.00152.82           O  
ATOM    532  CB  VAL A 107     204.506 272.717 322.668  1.00152.82           C  
ATOM    533  CG1 VAL A 107     204.676 273.999 321.912  1.00152.82           C  
ATOM    534  CG2 VAL A 107     204.508 272.996 324.157  1.00152.82           C  
ATOM    535  N   ARG A 108     202.110 272.627 320.180  1.00157.76           N  
ATOM    536  CA  ARG A 108     201.893 272.627 318.743  1.00157.76           C  
ATOM    537  C   ARG A 108     202.081 274.032 318.212  1.00157.76           C  
ATOM    538  O   ARG A 108     201.407 274.962 318.661  1.00157.76           O  
ATOM    539  CB  ARG A 108     200.497 272.127 318.403  1.00157.76           C  
ATOM    540  CG  ARG A 108     200.272 270.719 318.835  1.00157.76           C  
ATOM    541  CD  ARG A 108     201.122 269.784 318.011  1.00157.76           C  
ATOM    542  NE  ARG A 108     200.911 268.399 318.405  1.00157.76           N  
ATOM    543  CZ  ARG A 108     199.953 267.626 317.909  1.00157.76           C  
ATOM    544  NH1 ARG A 108     199.830 266.375 318.325  1.00157.76           N  
ATOM    545  NH2 ARG A 108     199.113 268.108 317.002  1.00157.76           N  
ATOM    546  N   THR A 109     202.977 274.180 317.249  1.00158.46           N  
ATOM    547  CA  THR A 109     203.136 275.430 316.531  1.00158.46           C  
ATOM    548  C   THR A 109     202.395 275.430 315.211  1.00158.46           C  
ATOM    549  O   THR A 109     202.449 276.425 314.487  1.00158.46           O  
ATOM    550  CB  THR A 109     204.609 275.692 316.263  1.00158.46           C  
ATOM    551  OG1 THR A 109     205.089 274.706 315.345  1.00158.46           O  
ATOM    552  CG2 THR A 109     205.385 275.567 317.543  1.00158.46           C  
ATOM    553  N   ASP A 110     201.710 274.334 314.881  1.00169.38           N  
ATOM    554  CA  ASP A 110     201.186 274.128 313.538  1.00169.38           C  
ATOM    555  C   ASP A 110     199.718 273.730 313.546  1.00169.38           C  
ATOM    556  O   ASP A 110     199.230 273.177 312.558  1.00169.38           O  
ATOM    557  CB  ASP A 110     202.009 273.074 312.801  1.00169.38           C  
ATOM    558  CG  ASP A 110     203.422 273.534 312.531  1.00169.38           C  
ATOM    559  OD1 ASP A 110     203.632 274.754 312.387  1.00169.38           O  
ATOM    560  OD2 ASP A 110     204.327 272.678 312.466  1.00169.38           O  
ATOM    561  N   THR A 111     199.020 273.970 314.649  1.00168.90           N  
ATOM    562  CA  THR A 111     197.568 273.946 314.619  1.00168.90           C  
ATOM    563  C   THR A 111     197.087 275.044 313.685  1.00168.90           C  
ATOM    564  O   THR A 111     197.671 276.128 313.627  1.00168.90           O  
ATOM    565  CB  THR A 111     197.012 274.143 316.034  1.00168.90           C  
ATOM    566  OG1 THR A 111     197.511 273.102 316.881  1.00168.90           O  
ATOM    567  CG2 THR A 111     195.483 274.110 316.067  1.00168.90           C  
ATOM    568  N   GLU A 112     196.052 274.740 312.903  1.00164.62           N  
ATOM    569  CA  GLU A 112     195.473 275.747 312.030  1.00164.62           C  
ATOM    570  C   GLU A 112     194.892 276.919 312.805  1.00164.62           C  
ATOM    571  O   GLU A 112     194.806 278.017 312.251  1.00164.62           O  
ATOM    572  CB  GLU A 112     194.411 275.110 311.146  1.00164.62           C  
ATOM    573  CG  GLU A 112     193.282 274.490 311.919  1.00164.62           C  
ATOM    574  CD  GLU A 112     192.295 273.807 311.014  1.00164.62           C  
ATOM    575  OE1 GLU A 112     192.512 273.829 309.784  1.00164.62           O  
ATOM    576  OE2 GLU A 112     191.306 273.247 311.530  1.00164.62           O  
ATOM    577  N   ARG A 113     194.519 276.721 314.073  1.00149.66           N  
ATOM    578  CA  ARG A 113     194.185 277.857 314.921  1.00149.66           C  
ATOM    579  C   ARG A 113     195.397 278.744 315.139  1.00149.66           C  
ATOM    580  O   ARG A 113     195.290 279.974 315.088  1.00149.66           O  
ATOM    581  CB  ARG A 113     193.617 277.379 316.253  1.00149.66           C  
ATOM    582  CG  ARG A 113     193.193 278.520 317.154  1.00149.66           C  
ATOM    583  CD  ARG A 113     192.440 278.031 318.366  1.00149.66           C  
ATOM    584  NE  ARG A 113     193.268 277.227 319.253  1.00149.66           N  
ATOM    585  CZ  ARG A 113     192.790 276.543 320.286  1.00149.66           C  
ATOM    586  NH1 ARG A 113     191.491 276.573 320.555  1.00149.66           N  
ATOM    587  NH2 ARG A 113     193.604 275.832 321.050  1.00149.66           N  
ATOM    588  N   VAL A 114     196.570 278.137 315.300  1.00150.65           N  
ATOM    589  CA  VAL A 114     197.784 278.917 315.495  1.00150.65           C  
ATOM    590  C   VAL A 114     198.129 279.692 314.236  1.00150.65           C  
ATOM    591  O   VAL A 114     198.379 280.895 314.295  1.00150.65           O  
ATOM    592  CB  VAL A 114     198.943 278.010 315.924  1.00150.65           C  
ATOM    593  CG1 VAL A 114     200.237 278.796 316.000  1.00150.65           C  
ATOM    594  CG2 VAL A 114     198.627 277.390 317.238  1.00150.65           C  
ATOM    595  N   LYS A 115     198.110 279.025 313.082  1.00158.36           N  
ATOM    596  CA  LYS A 115     198.485 279.682 311.833  1.00158.36           C  
ATOM    597  C   LYS A 115     197.479 280.753 311.449  1.00158.36           C  
ATOM    598  O   LYS A 115     197.846 281.893 311.129  1.00158.36           O  
ATOM    599  CB  LYS A 115     198.592 278.648 310.719  1.00158.36           C  
ATOM    600  CG  LYS A 115     199.707 277.665 310.913  1.00158.36           C  
ATOM    601  CD  LYS A 115     199.749 276.672 309.782  1.00158.36           C  
ATOM    602  CE  LYS A 115     200.829 275.639 310.017  1.00158.36           C  
ATOM    603  NZ  LYS A 115     200.865 274.621 308.936  1.00158.36           N  
ATOM    604  N   GLN A 116     196.201 280.408 311.509  1.00153.63           N  
ATOM    605  CA  GLN A 116     195.127 281.300 311.129  1.00153.63           C  
ATOM    606  C   GLN A 116     194.699 282.188 312.285  1.00153.63           C  
ATOM    607  O   GLN A 116     193.611 282.766 312.247  1.00153.63           O  
ATOM    608  CB  GLN A 116     193.976 280.466 310.559  1.00153.63           C  
ATOM    609  CG  GLN A 116     194.464 279.697 309.315  1.00153.63           C  
ATOM    610  CD  GLN A 116     193.473 278.718 308.720  1.00153.63           C  
ATOM    611  OE1 GLN A 116     192.377 278.530 309.238  1.00153.63           O  
ATOM    612  NE2 GLN A 116     193.865 278.082 307.619  1.00153.63           N  
ATOM    613  N   ALA A 117     195.520 282.256 313.332  1.00142.43           N  
ATOM    614  CA  ALA A 117     195.572 283.381 314.245  1.00142.43           C  
ATOM    615  C   ALA A 117     196.840 284.203 314.111  1.00142.43           C  
ATOM    616  O   ALA A 117     196.819 285.388 314.418  1.00142.43           O  
ATOM    617  CB  ALA A 117     195.453 282.891 315.690  1.00142.43           C  
ATOM    618  N   ARG A 118     197.948 283.596 313.688  1.00150.48           N  
ATOM    619  CA  ARG A 118     199.144 284.372 313.397  1.00150.48           C  
ATOM    620  C   ARG A 118     198.903 285.327 312.251  1.00150.48           C  
ATOM    621  O   ARG A 118     199.353 286.477 312.298  1.00150.48           O  
ATOM    622  CB  ARG A 118     200.317 283.467 313.043  1.00150.48           C  
ATOM    623  CG  ARG A 118     200.977 282.757 314.187  1.00150.48           C  
ATOM    624  CD  ARG A 118     202.131 281.943 313.653  1.00150.48           C  
ATOM    625  NE  ARG A 118     202.753 281.092 314.658  1.00150.48           N  
ATOM    626  CZ  ARG A 118     203.741 280.249 314.389  1.00150.48           C  
ATOM    627  NH1 ARG A 118     204.213 280.160 313.157  1.00150.48           N  
ATOM    628  NH2 ARG A 118     204.260 279.496 315.343  1.00150.48           N  
ATOM    629  N   GLU A 119     198.220 284.852 311.201  1.00155.65           N  
ATOM    630  CA  GLU A 119     197.830 285.734 310.101  1.00155.65           C  
ATOM    631  C   GLU A 119     196.961 286.868 310.607  1.00155.65           C  
ATOM    632  O   GLU A 119     197.116 288.022 310.190  1.00155.65           O  
ATOM    633  CB  GLU A 119     197.072 284.965 309.017  1.00155.65           C  
ATOM    634  CG  GLU A 119     197.898 284.013 308.169  1.00155.65           C  
ATOM    635  CD  GLU A 119     197.069 283.309 307.091  1.00155.65           C  
ATOM    636  OE1 GLU A 119     195.828 283.467 307.077  1.00155.65           O  
ATOM    637  OE2 GLU A 119     197.665 282.595 306.256  1.00155.65           O  
ATOM    638  N   ASN A 120     196.078 286.546 311.547  1.00145.45           N  
ATOM    639  CA  ASN A 120     195.194 287.526 312.150  1.00145.45           C  
ATOM    640  C   ASN A 120     195.976 288.585 312.914  1.00145.45           C  
ATOM    641  O   ASN A 120     195.730 289.788 312.768  1.00145.45           O  
ATOM    642  CB  ASN A 120     194.226 286.784 313.057  1.00145.45           C  
ATOM    643  CG  ASN A 120     193.189 286.034 312.292  1.00145.45           C  
ATOM    644  OD1 ASN A 120     192.696 286.508 311.273  1.00145.45           O  
ATOM    645  ND2 ASN A 120     192.824 284.864 312.785  1.00145.45           N  
ATOM    646  N   VAL A 121     196.953 288.152 313.703  1.00137.98           N  
ATOM    647  CA  VAL A 121     197.740 289.078 314.503  1.00137.98           C  
ATOM    648  C   VAL A 121     198.629 289.930 313.615  1.00137.98           C  
ATOM    649  O   VAL A 121     198.819 291.123 313.864  1.00137.98           O  
ATOM    650  CB  VAL A 121     198.540 288.287 315.548  1.00137.98           C  
ATOM    651  CG1 VAL A 121     199.538 289.159 316.274  1.00137.98           C  
ATOM    652  CG2 VAL A 121     197.586 287.695 316.549  1.00137.98           C  
ATOM    653  N   MET A 122     199.152 289.343 312.543  1.00149.97           N  
ATOM    654  CA  MET A 122     199.974 290.106 311.617  1.00149.97           C  
ATOM    655  C   MET A 122     199.148 291.159 310.901  1.00149.97           C  
ATOM    656  O   MET A 122     199.601 292.300 310.735  1.00149.97           O  
ATOM    657  CB  MET A 122     200.628 289.174 310.606  1.00149.97           C  
ATOM    658  CG  MET A 122     201.641 289.860 309.722  1.00149.97           C  
ATOM    659  SD  MET A 122     203.080 290.372 310.664  1.00149.97           S  
ATOM    660  CE  MET A 122     203.911 288.804 310.871  1.00149.97           C  
ATOM    661  N   GLU A 123     197.926 290.793 310.500  1.00149.11           N  
ATOM    662  CA  GLU A 123     197.001 291.767 309.941  1.00149.11           C  
ATOM    663  C   GLU A 123     196.717 292.870 310.940  1.00149.11           C  
ATOM    664  O   GLU A 123     196.727 294.054 310.589  1.00149.11           O  
ATOM    665  CB  GLU A 123     195.693 291.092 309.521  1.00149.11           C  
ATOM    666  CG  GLU A 123     194.677 292.070 308.906  1.00149.11           C  
ATOM    667  CD  GLU A 123     193.367 291.425 308.455  1.00149.11           C  
ATOM    668  OE1 GLU A 123     193.183 290.204 308.627  1.00149.11           O  
ATOM    669  OE2 GLU A 123     192.508 292.153 307.913  1.00149.11           O  
ATOM    670  N   MET A 124     196.550 292.514 312.202  1.00152.47           N  
ATOM    671  CA  MET A 124     196.292 293.539 313.191  1.00152.47           C  
ATOM    672  C   MET A 124     197.546 294.095 313.804  1.00152.47           C  
ATOM    673  O   MET A 124     197.482 294.691 314.879  1.00152.47           O  
ATOM    674  CB  MET A 124     195.375 293.020 314.281  1.00152.47           C  
ATOM    675  CG  MET A 124     194.041 292.672 313.729  1.00152.47           C  
ATOM    676  SD  MET A 124     193.454 293.987 312.657  1.00152.47           S  
ATOM    677  CE  MET A 124     193.181 295.286 313.838  1.00152.47           C  
ATOM    678  N   MET A 125     198.686 293.848 313.192  1.00142.12           N  
ATOM    679  CA  MET A 125     199.853 294.665 313.447  1.00142.12           C  
ATOM    680  C   MET A 125     200.104 295.637 312.319  1.00142.12           C  
ATOM    681  O   MET A 125     200.536 296.767 312.557  1.00142.12           O  
ATOM    682  CB  MET A 125     201.081 293.781 313.661  1.00142.12           C  
ATOM    683  CG  MET A 125     202.328 294.544 314.030  1.00142.12           C  
ATOM    684  SD  MET A 125     203.691 293.473 314.472  1.00142.12           S  
ATOM    685  CE  MET A 125     203.139 292.984 316.091  1.00142.12           C  
ATOM    686  N   LEU A 126     199.763 295.254 311.106  1.00135.26           N  
ATOM    687  CA  LEU A 126     200.199 296.070 309.996  1.00135.26           C  
ATOM    688  C   LEU A 126     199.289 297.242 309.697  1.00135.26           C  
ATOM    689  O   LEU A 126     199.781 298.279 309.246  1.00135.26           O  
ATOM    690  CB  LEU A 126     200.351 295.203 308.754  1.00135.26           C  
ATOM    691  CG  LEU A 126     201.514 294.244 308.969  1.00135.26           C  
ATOM    692  CD1 LEU A 126     201.639 293.277 307.814  1.00135.26           C  
ATOM    693  CD2 LEU A 126     202.794 295.018 309.190  1.00135.26           C  
ATOM    694  N   GLN A 127     197.997 297.173 310.005  1.00147.71           N  
ATOM    695  CA  GLN A 127     197.104 298.112 309.332  1.00147.71           C  
ATOM    696  C   GLN A 127     197.030 299.469 310.025  1.00147.71           C  
ATOM    697  O   GLN A 127     196.018 300.167 309.945  1.00147.71           O  
ATOM    698  CB  GLN A 127     195.698 297.518 309.129  1.00147.71           C  
ATOM    699  CG  GLN A 127     194.783 297.193 310.315  1.00147.71           C  
ATOM    700  CD  GLN A 127     193.375 296.819 309.844  1.00147.71           C  
ATOM    701  OE1 GLN A 127     193.029 297.015 308.679  1.00147.71           O  
ATOM    702  NE2 GLN A 127     192.573 296.260 310.737  1.00147.71           N  
ATOM    703  N   ASN A 128     198.099 299.847 310.707  1.00132.50           N  
ATOM    704  CA  ASN A 128     198.379 301.253 310.936  1.00132.50           C  
ATOM    705  C   ASN A 128     199.836 301.586 310.664  1.00132.50           C  
ATOM    706  O   ASN A 128     200.255 302.712 310.944  1.00132.50           O  
ATOM    707  CB  ASN A 128     198.014 301.658 312.355  1.00132.50           C  
ATOM    708  CG  ASN A 128     196.537 301.814 312.539  1.00132.50           C  
ATOM    709  OD1 ASN A 128     195.867 302.422 311.713  1.00132.50           O  
ATOM    710  ND2 ASN A 128     196.011 301.252 313.616  1.00132.50           N  
ATOM    711  N   HIS A 129     200.607 300.664 310.157  1.00114.76           N  
ATOM    712  CA  HIS A 129     201.977 300.988 309.804  1.00114.76           C  
ATOM    713  C   HIS A 129     201.979 301.840 308.541  1.00114.76           C  
ATOM    714  O   HIS A 129     201.137 301.647 307.668  1.00114.76           O  
ATOM    715  CB  HIS A 129     202.774 299.711 309.588  1.00114.76           C  
ATOM    716  CG  HIS A 129     204.226 299.927 309.312  1.00114.76           C  
ATOM    717  ND1 HIS A 129     205.099 300.421 310.252  1.00114.76           N  
ATOM    718  CD2 HIS A 129     204.974 299.648 308.221  1.00114.76           C  
ATOM    719  CE1 HIS A 129     206.314 300.477 309.736  1.00114.76           C  
ATOM    720  NE2 HIS A 129     206.268 300.003 308.506  1.00114.76           N  
ATOM    721  N   PRO A 130     202.858 302.813 308.435  1.00118.27           N  
ATOM    722  CA  PRO A 130     202.907 303.642 307.233  1.00118.27           C  
ATOM    723  C   PRO A 130     203.577 302.888 306.097  1.00118.27           C  
ATOM    724  O   PRO A 130     204.007 301.755 306.239  1.00118.27           O  
ATOM    725  CB  PRO A 130     203.741 304.837 307.663  1.00118.27           C  
ATOM    726  CG  PRO A 130     204.573 304.314 308.749  1.00118.27           C  
ATOM    727  CD  PRO A 130     203.744 303.329 309.482  1.00118.27           C  
ATOM    728  N   LEU A 131     203.681 303.556 304.958  1.00122.00           N  
ATOM    729  CA  LEU A 131     204.063 302.892 303.719  1.00122.00           C  
ATOM    730  C   LEU A 131     205.498 303.184 303.326  1.00122.00           C  
ATOM    731  O   LEU A 131     205.804 303.382 302.151  1.00122.00           O  
ATOM    732  CB  LEU A 131     203.109 303.295 302.608  1.00122.00           C  
ATOM    733  CG  LEU A 131     201.673 302.841 302.815  1.00122.00           C  
ATOM    734  CD1 LEU A 131     200.806 303.254 301.637  1.00122.00           C  
ATOM    735  CD2 LEU A 131     201.635 301.360 303.015  1.00122.00           C  
ATOM    736  N   ASP A 132     206.406 303.213 304.284  1.00123.79           N  
ATOM    737  CA  ASP A 132     207.726 303.756 304.027  1.00123.79           C  
ATOM    738  C   ASP A 132     208.714 302.747 303.476  1.00123.79           C  
ATOM    739  O   ASP A 132     209.850 303.137 303.214  1.00123.79           O  
ATOM    740  CB  ASP A 132     208.311 304.350 305.299  1.00123.79           C  
ATOM    741  CG  ASP A 132     207.488 305.477 305.832  1.00123.79           C  
ATOM    742  OD1 ASP A 132     206.716 306.057 305.045  1.00123.79           O  
ATOM    743  OD2 ASP A 132     207.636 305.803 307.028  1.00123.79           O  
ATOM    744  N   CYS A 133     208.316 301.489 303.284  1.00130.81           N  
ATOM    745  CA  CYS A 133     209.166 300.391 302.822  1.00130.81           C  
ATOM    746  C   CYS A 133     210.158 300.658 301.688  1.00130.81           C  
ATOM    747  O   CYS A 133     211.229 300.050 301.704  1.00130.81           O  
ATOM    748  CB  CYS A 133     208.303 299.211 302.397  1.00130.81           C  
ATOM    749  SG  CYS A 133     207.196 298.570 303.640  1.00130.81           S  
ATOM    750  N   PRO A 134     209.888 301.517 300.682  1.00128.68           N  
ATOM    751  CA  PRO A 134     210.986 301.857 299.778  1.00128.68           C  
ATOM    752  C   PRO A 134     211.971 302.817 300.402  1.00128.68           C  
ATOM    753  O   PRO A 134     213.151 302.788 300.056  1.00128.68           O  
ATOM    754  CB  PRO A 134     210.285 302.496 298.581  1.00128.68           C  
ATOM    755  CG  PRO A 134     209.071 303.006 299.105  1.00128.68           C  
ATOM    756  CD  PRO A 134     208.623 302.017 300.120  1.00128.68           C  
ATOM    757  N   VAL A 135     211.525 303.678 301.308  1.00126.90           N  
ATOM    758  CA  VAL A 135     212.409 304.694 301.865  1.00126.90           C  
ATOM    759  C   VAL A 135     212.693 304.490 303.332  1.00126.90           C  
ATOM    760  O   VAL A 135     213.538 305.212 303.883  1.00126.90           O  
ATOM    761  CB  VAL A 135     211.848 306.107 301.645  1.00126.90           C  
ATOM    762  CG1 VAL A 135     211.596 306.311 300.182  1.00126.90           C  
ATOM    763  CG2 VAL A 135     210.605 306.292 302.458  1.00126.90           C  
ATOM    764  N   CYS A 136     212.000 303.571 303.994  1.00127.78           N  
ATOM    765  CA  CYS A 136     212.457 303.115 305.292  1.00127.78           C  
ATOM    766  C   CYS A 136     213.803 302.443 305.124  1.00127.78           C  
ATOM    767  O   CYS A 136     214.089 301.834 304.093  1.00127.78           O  
ATOM    768  CB  CYS A 136     211.467 302.140 305.917  1.00127.78           C  
ATOM    769  SG  CYS A 136     212.087 301.483 307.452  1.00127.78           S  
ATOM    770  N   ASP A 137     214.645 302.581 306.133  1.00123.16           N  
ATOM    771  CA  ASP A 137     216.037 302.236 305.921  1.00123.16           C  
ATOM    772  C   ASP A 137     216.252 300.733 305.893  1.00123.16           C  
ATOM    773  O   ASP A 137     216.993 300.227 305.048  1.00123.16           O  
ATOM    774  CB  ASP A 137     216.900 302.876 306.986  1.00123.16           C  
ATOM    775  CG  ASP A 137     218.347 302.598 306.767  1.00123.16           C  
ATOM    776  OD1 ASP A 137     218.926 303.200 305.847  1.00123.16           O  
ATOM    777  OD2 ASP A 137     218.902 301.754 307.495  1.00123.16           O  
ATOM    778  N   GLN A 138     215.601 299.995 306.781  1.00124.14           N  
ATOM    779  CA  GLN A 138     215.829 298.557 306.867  1.00124.14           C  
ATOM    780  C   GLN A 138     215.026 297.863 305.780  1.00124.14           C  
ATOM    781  O   GLN A 138     213.984 297.261 306.031  1.00124.14           O  
ATOM    782  CB  GLN A 138     215.438 298.039 308.235  1.00124.14           C  
ATOM    783  CG  GLN A 138     216.297 298.549 309.340  1.00124.14           C  
ATOM    784  CD  GLN A 138     215.780 298.116 310.680  1.00124.14           C  
ATOM    785  OE1 GLN A 138     214.716 297.514 310.777  1.00124.14           O  
ATOM    786  NE2 GLN A 138     216.526 298.416 311.726  1.00124.14           N  
ATOM    787  N   GLY A 139     215.535 297.941 304.554  1.00119.75           N  
ATOM    788  CA  GLY A 139     214.837 297.391 303.409  1.00119.75           C  
ATOM    789  C   GLY A 139     214.712 295.888 303.457  1.00119.75           C  
ATOM    790  O   GLY A 139     213.616 295.349 303.614  1.00119.75           O  
ATOM    791  N   GLY A 140     215.834 295.203 303.367  1.00121.95           N  
ATOM    792  CA  GLY A 140     215.809 293.775 303.535  1.00121.95           C  
ATOM    793  C   GLY A 140     215.928 293.349 304.970  1.00121.95           C  
ATOM    794  O   GLY A 140     216.158 292.169 305.240  1.00121.95           O  
ATOM    795  N   GLU A 141     215.794 294.276 305.909  1.00137.13           N  
ATOM    796  CA  GLU A 141     216.001 293.950 307.306  1.00137.13           C  
ATOM    797  C   GLU A 141     214.897 294.462 308.214  1.00137.13           C  
ATOM    798  O   GLU A 141     215.041 294.382 309.438  1.00137.13           O  
ATOM    799  CB  GLU A 141     217.354 294.480 307.781  1.00137.13           C  
ATOM    800  CG  GLU A 141     218.542 293.714 307.216  1.00137.13           C  
ATOM    801  CD  GLU A 141     219.881 294.279 307.659  1.00137.13           C  
ATOM    802  OE1 GLU A 141     219.909 295.365 308.276  1.00137.13           O  
ATOM    803  OE2 GLU A 141     220.912 293.632 307.388  1.00137.13           O  
ATOM    804  N   CYS A 142     213.809 294.990 307.666  1.00127.55           N  
ATOM    805  CA  CYS A 142     212.616 295.163 308.485  1.00127.55           C  
ATOM    806  C   CYS A 142     212.122 293.760 308.793  1.00127.55           C  
ATOM    807  O   CYS A 142     211.572 293.073 307.936  1.00127.55           O  
ATOM    808  CB  CYS A 142     211.564 296.014 307.779  1.00127.55           C  
ATOM    809  SG  CYS A 142     209.893 295.876 308.435  1.00127.55           S  
ATOM    810  N   ASP A 143     212.404 293.313 310.012  1.00133.29           N  
ATOM    811  CA  ASP A 143     212.069 291.963 310.432  1.00133.29           C  
ATOM    812  C   ASP A 143     210.568 291.753 310.433  1.00133.29           C  
ATOM    813  O   ASP A 143     210.094 290.633 310.212  1.00133.29           O  
ATOM    814  CB  ASP A 143     212.654 291.727 311.820  1.00133.29           C  
ATOM    815  CG  ASP A 143     212.740 290.263 312.195  1.00133.29           C  
ATOM    816  OD1 ASP A 143     212.358 289.390 311.392  1.00133.29           O  
ATOM    817  OD2 ASP A 143     213.212 289.981 313.315  1.00133.29           O  
ATOM    818  N   LEU A 144     209.817 292.820 310.693  1.00121.30           N  
ATOM    819  CA  LEU A 144     208.394 292.838 310.407  1.00121.30           C  
ATOM    820  C   LEU A 144     208.124 292.492 308.962  1.00121.30           C  
ATOM    821  O   LEU A 144     207.340 291.588 308.664  1.00121.30           O  
ATOM    822  CB  LEU A 144     207.839 294.207 310.758  1.00121.30           C  
ATOM    823  CG  LEU A 144     206.419 294.518 310.356  1.00121.30           C  
ATOM    824  CD1 LEU A 144     205.751 295.182 311.494  1.00121.30           C  
ATOM    825  CD2 LEU A 144     206.509 295.525 309.251  1.00121.30           C  
ATOM    826  N   GLN A 145     208.790 293.188 308.054  1.00133.20           N  
ATOM    827  CA  GLN A 145     208.598 292.940 306.634  1.00133.20           C  
ATOM    828  C   GLN A 145     209.168 291.597 306.217  1.00133.20           C  
ATOM    829  O   GLN A 145     208.626 290.952 305.315  1.00133.20           O  
ATOM    830  CB  GLN A 145     209.264 294.059 305.861  1.00133.20           C  
ATOM    831  CG  GLN A 145     209.108 294.092 304.401  1.00133.20           C  
ATOM    832  CD  GLN A 145     209.793 295.310 303.865  1.00133.20           C  
ATOM    833  OE1 GLN A 145     210.526 295.983 304.588  1.00133.20           O  
ATOM    834  NE2 GLN A 145     209.512 295.649 302.625  1.00133.20           N  
ATOM    835  N   ASP A 146     210.248 291.160 306.862  1.00136.83           N  
ATOM    836  CA  ASP A 146     210.854 289.889 306.495  1.00136.83           C  
ATOM    837  C   ASP A 146     209.950 288.731 306.864  1.00136.83           C  
ATOM    838  O   ASP A 146     209.637 287.883 306.027  1.00136.83           O  
ATOM    839  CB  ASP A 146     212.198 289.725 307.185  1.00136.83           C  
ATOM    840  CG  ASP A 146     212.937 288.498 306.706  1.00136.83           C  
ATOM    841  OD1 ASP A 146     213.520 288.555 305.607  1.00136.83           O  
ATOM    842  OD2 ASP A 146     212.919 287.468 307.411  1.00136.83           O  
ATOM    843  N   GLN A 147     209.495 288.693 308.106  1.00128.78           N  
ATOM    844  CA  GLN A 147     208.673 287.591 308.562  1.00128.78           C  
ATOM    845  C   GLN A 147     207.199 287.853 308.356  1.00128.78           C  
ATOM    846  O   GLN A 147     206.366 287.264 309.048  1.00128.78           O  
ATOM    847  CB  GLN A 147     208.995 287.272 310.021  1.00128.78           C  
ATOM    848  CG  GLN A 147     210.411 286.712 310.145  1.00128.78           C  
ATOM    849  CD  GLN A 147     210.793 286.302 311.539  1.00128.78           C  
ATOM    850  OE1 GLN A 147     210.034 286.496 312.480  1.00128.78           O  
ATOM    851  NE2 GLN A 147     211.977 285.715 311.679  1.00128.78           N  
ATOM    852  N   SER A 148     206.857 288.716 307.411  1.00129.63           N  
ATOM    853  CA  SER A 148     205.460 288.922 307.094  1.00129.63           C  
ATOM    854  C   SER A 148     204.966 287.927 306.065  1.00129.63           C  
ATOM    855  O   SER A 148     203.897 287.344 306.252  1.00129.63           O  
ATOM    856  CB  SER A 148     205.230 290.331 306.569  1.00129.63           C  
ATOM    857  OG  SER A 148     203.868 290.493 306.241  1.00129.63           O  
ATOM    858  N   MET A 149     205.739 287.738 304.987  1.00139.69           N  
ATOM    859  CA  MET A 149     205.245 287.029 303.810  1.00139.69           C  
ATOM    860  C   MET A 149     204.907 285.592 304.126  1.00139.69           C  
ATOM    861  O   MET A 149     203.930 285.044 303.606  1.00139.69           O  
ATOM    862  CB  MET A 149     206.276 287.013 302.695  1.00139.69           C  
ATOM    863  CG  MET A 149     206.678 288.309 302.113  1.00139.69           C  
ATOM    864  SD  MET A 149     207.585 287.845 300.631  1.00139.69           S  
ATOM    865  CE  MET A 149     208.977 286.956 301.315  1.00139.69           C  
ATOM    866  N   ARG A 150     205.693 284.969 304.982  1.00134.96           N  
ATOM    867  CA  ARG A 150     205.440 283.583 305.307  1.00134.96           C  
ATOM    868  C   ARG A 150     204.377 283.426 306.370  1.00134.96           C  
ATOM    869  O   ARG A 150     204.120 282.298 306.794  1.00134.96           O  
ATOM    870  CB  ARG A 150     206.751 282.930 305.718  1.00134.96           C  
ATOM    871  CG  ARG A 150     207.618 282.805 304.497  1.00134.96           C  
ATOM    872  CD  ARG A 150     209.059 282.464 304.763  1.00134.96           C  
ATOM    873  NE  ARG A 150     209.781 282.371 303.493  1.00134.96           N  
ATOM    874  CZ  ARG A 150     211.103 282.309 303.370  1.00134.96           C  
ATOM    875  NH1 ARG A 150     211.652 282.204 302.169  1.00134.96           N  
ATOM    876  NH2 ARG A 150     211.872 282.339 304.443  1.00134.96           N  
ATOM    877  N   TYR A 151     203.779 284.528 306.841  1.00133.27           N  
ATOM    878  CA  TYR A 151     202.762 284.449 307.879  1.00133.27           C  
ATOM    879  C   TYR A 151     201.620 285.435 307.659  1.00133.27           C  
ATOM    880  O   TYR A 151     200.807 285.614 308.570  1.00133.27           O  
ATOM    881  CB  TYR A 151     203.395 284.688 309.263  1.00133.27           C  
ATOM    882  CG  TYR A 151     204.517 283.732 309.542  1.00133.27           C  
ATOM    883  CD1 TYR A 151     204.261 282.447 309.964  1.00133.27           C  
ATOM    884  CD2 TYR A 151     205.834 284.095 309.290  1.00133.27           C  
ATOM    885  CE1 TYR A 151     205.281 281.562 310.167  1.00133.27           C  
ATOM    886  CE2 TYR A 151     206.853 283.216 309.481  1.00133.27           C  
ATOM    887  CZ  TYR A 151     206.571 281.953 309.924  1.00133.27           C  
ATOM    888  OH  TYR A 151     207.586 281.063 310.133  1.00133.27           O  
ATOM    889  N   GLY A 152     201.514 286.075 306.492  1.00141.02           N  
ATOM    890  CA  GLY A 152     200.673 287.235 306.322  1.00141.02           C  
ATOM    891  C   GLY A 152     199.447 287.018 305.454  1.00141.02           C  
ATOM    892  O   GLY A 152     199.105 285.904 305.059  1.00141.02           O  
ATOM    893  N   ARG A 153     198.786 288.133 305.150  1.00153.82           N  
ATOM    894  CA  ARG A 153     197.482 288.134 304.503  1.00153.82           C  
ATOM    895  C   ARG A 153     197.331 289.378 303.641  1.00153.82           C  
ATOM    896  O   ARG A 153     197.552 290.482 304.140  1.00153.82           O  
ATOM    897  CB  ARG A 153     196.367 288.110 305.544  1.00153.82           C  
ATOM    898  CG  ARG A 153     195.026 288.076 304.900  1.00153.82           C  
ATOM    899  CD  ARG A 153     193.899 288.150 305.855  1.00153.82           C  
ATOM    900  NE  ARG A 153     192.680 288.001 305.086  1.00153.82           N  
ATOM    901  CZ  ARG A 153     191.464 287.989 305.602  1.00153.82           C  
ATOM    902  NH1 ARG A 153     190.426 287.822 304.796  1.00153.82           N  
ATOM    903  NH2 ARG A 153     191.292 288.131 306.910  1.00153.82           N  
ATOM    904  N   ASP A 154     196.852 289.199 302.401  1.00150.93           N  
ATOM    905  CA  ASP A 154     196.951 290.218 301.355  1.00150.93           C  
ATOM    906  C   ASP A 154     196.158 291.482 301.669  1.00150.93           C  
ATOM    907  O   ASP A 154     196.715 292.580 301.721  1.00150.93           O  
ATOM    908  CB  ASP A 154     196.486 289.635 300.028  1.00150.93           C  
ATOM    909  CG  ASP A 154     197.365 288.524 299.570  1.00150.93           C  
ATOM    910  OD1 ASP A 154     198.543 288.516 299.969  1.00150.93           O  
ATOM    911  OD2 ASP A 154     196.888 287.658 298.816  1.00150.93           O  
ATOM    912  N   ARG A 155     194.853 291.363 301.854  1.00153.62           N  
ATOM    913  CA  ARG A 155     193.994 292.544 301.776  1.00153.62           C  
ATOM    914  C   ARG A 155     193.942 293.244 303.125  1.00153.62           C  
ATOM    915  O   ARG A 155     193.106 292.942 303.978  1.00153.62           O  
ATOM    916  CB  ARG A 155     192.596 292.174 301.297  1.00153.62           C  
ATOM    917  CG  ARG A 155     192.420 292.157 299.780  1.00153.62           C  
ATOM    918  CD  ARG A 155     193.027 290.920 299.143  1.00153.62           C  
ATOM    919  NE  ARG A 155     192.755 290.839 297.715  1.00153.62           N  
ATOM    920  CZ  ARG A 155     193.211 289.870 296.937  1.00153.62           C  
ATOM    921  NH1 ARG A 155     192.929 289.866 295.645  1.00153.62           N  
ATOM    922  NH2 ARG A 155     193.946 288.898 297.459  1.00153.62           N  
ATOM    923  N   GLY A 156     194.836 294.207 303.313  1.00152.83           N  
ATOM    924  CA  GLY A 156     194.690 295.119 304.427  1.00152.83           C  
ATOM    925  C   GLY A 156     193.494 296.018 304.198  1.00152.83           C  
ATOM    926  O   GLY A 156     193.533 296.937 303.379  1.00152.83           O  
ATOM    927  N   ARG A 157     192.435 295.772 304.953  1.00151.78           N  
ATOM    928  CA  ARG A 157     191.096 296.214 304.595  1.00151.78           C  
ATOM    929  C   ARG A 157     190.925 297.697 304.875  1.00151.78           C  
ATOM    930  O   ARG A 157     190.902 298.106 306.038  1.00151.78           O  
ATOM    931  CB  ARG A 157     190.100 295.418 305.410  1.00151.78           C  
ATOM    932  CG  ARG A 157     190.069 293.956 305.159  1.00151.78           C  
ATOM    933  CD  ARG A 157     189.232 293.430 306.274  1.00151.78           C  
ATOM    934  NE  ARG A 157     188.745 292.078 306.094  1.00151.78           N  
ATOM    935  CZ  ARG A 157     189.397 290.990 306.465  1.00151.78           C  
ATOM    936  NH1 ARG A 157     190.598 291.083 307.010  1.00151.78           N  
ATOM    937  NH2 ARG A 157     188.832 289.811 306.282  1.00151.78           N  
ATOM    938  N   PHE A 158     190.765 298.502 303.823  1.00152.55           N  
ATOM    939  CA  PHE A 158     190.534 299.932 303.990  1.00152.55           C  
ATOM    940  C   PHE A 158     189.704 300.503 302.855  1.00152.55           C  
ATOM    941  O   PHE A 158     189.335 299.811 301.905  1.00152.55           O  
ATOM    942  CB  PHE A 158     191.832 300.718 304.075  1.00152.55           C  
ATOM    943  CG  PHE A 158     192.525 300.527 305.341  1.00152.55           C  
ATOM    944  CD1 PHE A 158     192.037 301.128 306.476  1.00152.55           C  
ATOM    945  CD2 PHE A 158     193.607 299.692 305.426  1.00152.55           C  
ATOM    946  CE1 PHE A 158     192.641 300.938 307.674  1.00152.55           C  
ATOM    947  CE2 PHE A 158     194.214 299.499 306.615  1.00152.55           C  
ATOM    948  CZ  PHE A 158     193.728 300.124 307.749  1.00152.55           C  
ATOM    949  N   THR A 159     189.428 301.802 302.980  1.00159.01           N  
ATOM    950  CA  THR A 159     188.731 302.602 301.984  1.00159.01           C  
ATOM    951  C   THR A 159     189.383 303.983 302.016  1.00159.01           C  
ATOM    952  O   THR A 159     190.054 304.336 302.990  1.00159.01           O  
ATOM    953  CB  THR A 159     187.210 302.651 302.292  1.00159.01           C  
ATOM    954  OG1 THR A 159     186.725 301.325 302.541  1.00159.01           O  
ATOM    955  CG2 THR A 159     186.375 303.211 301.139  1.00159.01           C  
ATOM    956  N   GLU A 160     189.194 304.766 300.939  1.00156.82           N  
ATOM    957  CA  GLU A 160     189.644 306.157 300.875  1.00156.82           C  
ATOM    958  C   GLU A 160     189.024 307.019 301.962  1.00156.82           C  
ATOM    959  O   GLU A 160     189.560 308.086 302.274  1.00156.82           O  
ATOM    960  CB  GLU A 160     189.285 306.789 299.534  1.00156.82           C  
ATOM    961  CG  GLU A 160     189.803 306.068 298.329  1.00156.82           C  
ATOM    962  CD  GLU A 160     188.829 305.022 297.848  1.00156.82           C  
ATOM    963  OE1 GLU A 160     187.727 304.935 298.436  1.00156.82           O  
ATOM    964  OE2 GLU A 160     189.161 304.286 296.898  1.00156.82           O  
ATOM    965  N   ILE A 161     187.883 306.596 302.502  1.00158.54           N  
ATOM    966  CA  ILE A 161     187.272 307.257 303.645  1.00158.54           C  
ATOM    967  C   ILE A 161     188.194 307.174 304.852  1.00158.54           C  
ATOM    968  O   ILE A 161     188.360 308.138 305.606  1.00158.54           O  
ATOM    969  CB  ILE A 161     185.917 306.594 303.943  1.00158.54           C  
ATOM    970  CG1 ILE A 161     185.127 306.353 302.650  1.00158.54           C  
ATOM    971  CG2 ILE A 161     185.121 307.445 304.902  1.00158.54           C  
ATOM    972  CD1 ILE A 161     184.760 307.597 301.877  1.00158.54           C  
ATOM    973  N   THR A 162     188.824 306.028 305.032  1.00154.23           N  
ATOM    974  CA  THR A 162     189.530 305.719 306.258  1.00154.23           C  
ATOM    975  C   THR A 162     190.917 306.335 306.240  1.00154.23           C  
ATOM    976  O   THR A 162     191.641 306.204 305.253  1.00154.23           O  
ATOM    977  CB  THR A 162     189.646 304.208 306.395  1.00154.23           C  
ATOM    978  OG1 THR A 162     188.359 303.616 306.200  1.00154.23           O  
ATOM    979  CG2 THR A 162     190.127 303.857 307.769  1.00154.23           C  
ATOM    980  N   GLY A 163     191.293 306.999 307.327  1.00151.76           N  
ATOM    981  CA  GLY A 163     192.691 307.331 307.535  1.00151.76           C  
ATOM    982  C   GLY A 163     193.281 306.423 308.595  1.00151.76           C  
ATOM    983  O   GLY A 163     192.524 305.873 309.394  1.00151.76           O  
ATOM    984  N   LYS A 164     194.600 306.228 308.632  1.00139.81           N  
ATOM    985  CA  LYS A 164     195.134 305.340 309.655  1.00139.81           C  
ATOM    986  C   LYS A 164     195.294 306.077 310.966  1.00139.81           C  
ATOM    987  O   LYS A 164     194.435 305.990 311.848  1.00139.81           O  
ATOM    988  CB  LYS A 164     196.513 304.805 309.262  1.00139.81           C  
ATOM    989  CG  LYS A 164     196.567 303.851 308.092  1.00139.81           C  
ATOM    990  CD  LYS A 164     198.001 303.393 307.833  1.00139.81           C  
ATOM    991  CE  LYS A 164     198.042 302.354 306.735  1.00139.81           C  
ATOM    992  NZ  LYS A 164     197.599 302.936 305.443  1.00139.81           N  
ATOM    993  N   ARG A 165     196.355 306.874 311.035  1.00132.74           N  
ATOM    994  CA  ARG A 165     196.778 307.751 312.115  1.00132.74           C  
ATOM    995  C   ARG A 165     198.097 308.348 311.678  1.00132.74           C  
ATOM    996  O   ARG A 165     198.774 307.807 310.802  1.00132.74           O  
ATOM    997  CB  ARG A 165     196.958 307.037 313.451  1.00132.74           C  
ATOM    998  CG  ARG A 165     198.044 305.990 313.492  1.00132.74           C  
ATOM    999  CD  ARG A 165     197.968 305.316 314.844  1.00132.74           C  
ATOM   1000  NE  ARG A 165     198.869 304.187 315.007  1.00132.74           N  
ATOM   1001  CZ  ARG A 165     200.087 304.279 315.517  1.00132.74           C  
ATOM   1002  NH1 ARG A 165     200.551 305.450 315.916  1.00132.74           N  
ATOM   1003  NH2 ARG A 165     200.833 303.197 315.638  1.00132.74           N  
ATOM   1004  N   SER A 166     198.465 309.448 312.306  1.00137.86           N  
ATOM   1005  CA  SER A 166     199.790 309.997 312.117  1.00137.86           C  
ATOM   1006  C   SER A 166     200.521 309.943 313.442  1.00137.86           C  
ATOM   1007  O   SER A 166     199.981 309.505 314.457  1.00137.86           O  
ATOM   1008  CB  SER A 166     199.741 311.431 311.581  1.00137.86           C  
ATOM   1009  OG  SER A 166     199.182 312.319 312.531  1.00137.86           O  
ATOM   1010  N   THR A 167     201.775 310.368 313.417  1.00139.45           N  
ATOM   1011  CA  THR A 167     202.597 310.378 314.612  1.00139.45           C  
ATOM   1012  C   THR A 167     203.626 311.477 314.432  1.00139.45           C  
ATOM   1013  O   THR A 167     204.151 311.668 313.335  1.00139.45           O  
ATOM   1014  CB  THR A 167     203.274 309.019 314.847  1.00139.45           C  
ATOM   1015  OG1 THR A 167     202.282 307.988 314.921  1.00139.45           O  
ATOM   1016  CG2 THR A 167     204.052 309.007 316.151  1.00139.45           C  
ATOM   1017  N   GLU A 168     203.882 312.215 315.500  1.00151.09           N  
ATOM   1018  CA  GLU A 168     204.868 313.277 315.464  1.00151.09           C  
ATOM   1019  C   GLU A 168     206.259 312.671 315.518  1.00151.09           C  
ATOM   1020  O   GLU A 168     206.576 311.911 316.438  1.00151.09           O  
ATOM   1021  CB  GLU A 168     204.643 314.227 316.631  1.00151.09           C  
ATOM   1022  CG  GLU A 168     205.496 315.466 316.607  1.00151.09           C  
ATOM   1023  CD  GLU A 168     205.146 316.407 317.742  1.00151.09           C  
ATOM   1024  OE1 GLU A 168     204.286 316.040 318.566  1.00151.09           O  
ATOM   1025  OE2 GLU A 168     205.716 317.515 317.806  1.00151.09           O  
ATOM   1026  N   ASP A 169     207.075 312.981 314.522  1.00152.08           N  
ATOM   1027  CA  ASP A 169     208.476 312.612 314.572  1.00152.08           C  
ATOM   1028  C   ASP A 169     209.181 313.380 315.682  1.00152.08           C  
ATOM   1029  O   ASP A 169     208.765 314.471 316.072  1.00152.08           O  
ATOM   1030  CB  ASP A 169     209.130 312.872 313.220  1.00152.08           C  
ATOM   1031  CG  ASP A 169     208.849 314.266 312.696  1.00152.08           C  
ATOM   1032  OD1 ASP A 169     208.064 315.005 313.328  1.00152.08           O  
ATOM   1033  OD2 ASP A 169     209.406 314.622 311.638  1.00152.08           O  
ATOM   1034  N   LYS A 170     210.240 312.786 316.217  1.00139.13           N  
ATOM   1035  CA  LYS A 170     210.903 313.338 317.386  1.00139.13           C  
ATOM   1036  C   LYS A 170     212.410 313.286 317.217  1.00139.13           C  
ATOM   1037  O   LYS A 170     212.941 312.433 316.506  1.00139.13           O  
ATOM   1038  CB  LYS A 170     210.497 312.591 318.650  1.00139.13           C  
ATOM   1039  CG  LYS A 170     209.109 312.914 319.105  1.00139.13           C  
ATOM   1040  CD  LYS A 170     208.684 312.028 320.229  1.00139.13           C  
ATOM   1041  CE  LYS A 170     208.377 310.677 319.669  1.00139.13           C  
ATOM   1042  NZ  LYS A 170     207.273 310.783 318.684  1.00139.13           N  
ATOM   1043  N   ASN A 171     213.091 314.211 317.882  1.00138.94           N  
ATOM   1044  CA  ASN A 171     214.543 314.271 317.871  1.00138.94           C  
ATOM   1045  C   ASN A 171     215.085 313.581 319.105  1.00138.94           C  
ATOM   1046  O   ASN A 171     214.629 313.838 320.220  1.00138.94           O  
ATOM   1047  CB  ASN A 171     215.043 315.709 317.823  1.00138.94           C  
ATOM   1048  CG  ASN A 171     214.817 316.343 316.486  1.00138.94           C  
ATOM   1049  OD1 ASN A 171     214.965 315.695 315.453  1.00138.94           O  
ATOM   1050  ND2 ASN A 171     214.464 317.620 316.488  1.00138.94           N  
ATOM   1051  N   ILE A 172     216.046 312.694 318.891  1.00138.94           N  
ATOM   1052  CA  ILE A 172     216.674 311.937 319.964  1.00138.94           C  
ATOM   1053  C   ILE A 172     218.130 312.332 320.121  1.00138.94           C  
ATOM   1054  O   ILE A 172     218.736 312.062 321.169  1.00138.94           O  
ATOM   1055  CB  ILE A 172     216.532 310.421 319.708  1.00138.94           C  
ATOM   1056  CG1 ILE A 172     215.093 310.108 319.305  1.00138.94           C  
ATOM   1057  CG2 ILE A 172     216.799 309.582 320.943  1.00138.94           C  
ATOM   1058  CD1 ILE A 172     214.054 310.454 320.357  1.00138.94           C  
ATOM   1059  N   GLY A 173     218.682 313.028 319.148  1.00138.12           N  
ATOM   1060  CA  GLY A 173     220.072 313.381 319.135  1.00138.12           C  
ATOM   1061  C   GLY A 173     220.514 313.406 317.697  1.00138.12           C  
ATOM   1062  O   GLY A 173     219.930 312.736 316.844  1.00138.12           O  
ATOM   1063  N   PRO A 174     221.571 314.161 317.392  1.00136.12           N  
ATOM   1064  CA  PRO A 174     222.070 314.221 316.010  1.00136.12           C  
ATOM   1065  C   PRO A 174     222.753 312.954 315.546  1.00136.12           C  
ATOM   1066  O   PRO A 174     223.243 312.912 314.415  1.00136.12           O  
ATOM   1067  CB  PRO A 174     223.068 315.383 316.051  1.00136.12           C  
ATOM   1068  CG  PRO A 174     222.665 316.184 317.238  1.00136.12           C  
ATOM   1069  CD  PRO A 174     222.190 315.187 318.240  1.00136.12           C  
ATOM   1070  N   LEU A 175     222.810 311.933 316.381  1.00137.52           N  
ATOM   1071  CA  LEU A 175     223.441 310.680 316.044  1.00137.52           C  
ATOM   1072  C   LEU A 175     222.456 309.651 315.508  1.00137.52           C  
ATOM   1073  O   LEU A 175     222.849 308.788 314.717  1.00137.52           O  
ATOM   1074  CB  LEU A 175     224.164 310.167 317.283  1.00137.52           C  
ATOM   1075  CG  LEU A 175     225.041 308.936 317.210  1.00137.52           C  
ATOM   1076  CD1 LEU A 175     226.241 309.184 318.065  1.00137.52           C  
ATOM   1077  CD2 LEU A 175     224.288 307.762 317.769  1.00137.52           C  
ATOM   1078  N   VAL A 176     221.187 309.723 315.890  1.00135.87           N  
ATOM   1079  CA  VAL A 176     220.193 308.732 315.493  1.00135.87           C  
ATOM   1080  C   VAL A 176     219.104 309.417 314.690  1.00135.87           C  
ATOM   1081  O   VAL A 176     218.439 310.328 315.194  1.00135.87           O  
ATOM   1082  CB  VAL A 176     219.583 308.031 316.707  1.00135.87           C  
ATOM   1083  CG1 VAL A 176     218.424 307.177 316.272  1.00135.87           C  
ATOM   1084  CG2 VAL A 176     220.621 307.201 317.386  1.00135.87           C  
ATOM   1085  N   LYS A 177     218.896 308.970 313.457  1.00132.30           N  
ATOM   1086  CA  LYS A 177     217.754 309.460 312.709  1.00132.30           C  
ATOM   1087  C   LYS A 177     216.514 308.725 313.190  1.00132.30           C  
ATOM   1088  O   LYS A 177     216.562 307.531 313.505  1.00132.30           O  
ATOM   1089  CB  LYS A 177     217.950 309.275 311.205  1.00132.30           C  
ATOM   1090  CG  LYS A 177     216.860 309.940 310.375  1.00132.30           C  
ATOM   1091  CD  LYS A 177     217.100 309.855 308.890  1.00132.30           C  
ATOM   1092  CE  LYS A 177     215.925 310.453 308.134  1.00132.30           C  
ATOM   1093  NZ  LYS A 177     215.805 311.918 308.385  1.00132.30           N  
ATOM   1094  N   THR A 178     215.405 309.449 313.270  1.00130.34           N  
ATOM   1095  CA  THR A 178     214.235 308.956 313.969  1.00130.34           C  
ATOM   1096  C   THR A 178     212.972 309.282 313.198  1.00130.34           C  
ATOM   1097  O   THR A 178     212.713 310.444 312.881  1.00130.34           O  
ATOM   1098  CB  THR A 178     214.162 309.572 315.354  1.00130.34           C  
ATOM   1099  OG1 THR A 178     215.347 309.228 316.076  1.00130.34           O  
ATOM   1100  CG2 THR A 178     212.962 309.058 316.090  1.00130.34           C  
ATOM   1101  N   SER A 179     212.188 308.252 312.913  1.00125.22           N  
ATOM   1102  CA  SER A 179     210.889 308.399 312.275  1.00125.22           C  
ATOM   1103  C   SER A 179     209.935 307.509 313.056  1.00125.22           C  
ATOM   1104  O   SER A 179     209.715 306.350 312.706  1.00125.22           O  
ATOM   1105  CB  SER A 179     210.962 308.023 310.809  1.00125.22           C  
ATOM   1106  OG  SER A 179     209.692 308.103 310.197  1.00125.22           O  
ATOM   1107  N   MET A 180     209.326 308.067 314.095  1.00131.47           N  
ATOM   1108  CA  MET A 180     208.506 307.271 314.997  1.00131.47           C  
ATOM   1109  C   MET A 180     207.172 306.882 314.417  1.00131.47           C  
ATOM   1110  O   MET A 180     206.407 306.202 315.103  1.00131.47           O  
ATOM   1111  CB  MET A 180     208.264 308.026 316.290  1.00131.47           C  
ATOM   1112  CG  MET A 180     209.522 308.262 317.045  1.00131.47           C  
ATOM   1113  SD  MET A 180     210.358 306.703 317.344  1.00131.47           S  
ATOM   1114  CE  MET A 180     209.229 305.959 318.509  1.00131.47           C  
ATOM   1115  N   ASN A 181     206.872 307.312 313.197  1.00120.90           N  
ATOM   1116  CA  ASN A 181     205.669 306.871 312.524  1.00120.90           C  
ATOM   1117  C   ASN A 181     205.680 305.369 312.323  1.00120.90           C  
ATOM   1118  O   ASN A 181     204.630 304.726 312.362  1.00120.90           O  
ATOM   1119  CB  ASN A 181     205.564 307.580 311.184  1.00120.90           C  
ATOM   1120  CG  ASN A 181     204.184 307.539 310.620  1.00120.90           C  
ATOM   1121  OD1 ASN A 181     203.261 307.037 311.254  1.00120.90           O  
ATOM   1122  ND2 ASN A 181     204.023 308.066 309.416  1.00120.90           N  
ATOM   1123  N   ARG A 182     206.853 304.793 312.156  1.00122.69           N  
ATOM   1124  CA  ARG A 182     206.975 303.385 311.859  1.00122.69           C  
ATOM   1125  C   ARG A 182     207.031 302.516 313.098  1.00122.69           C  
ATOM   1126  O   ARG A 182     207.118 301.293 312.966  1.00122.69           O  
ATOM   1127  CB  ARG A 182     208.219 303.166 311.015  1.00122.69           C  
ATOM   1128  CG  ARG A 182     208.095 303.832 309.675  1.00122.69           C  
ATOM   1129  CD  ARG A 182     209.172 303.399 308.738  1.00122.69           C  
ATOM   1130  NE  ARG A 182     210.477 303.928 309.070  1.00122.69           N  
ATOM   1131  CZ  ARG A 182     210.940 305.065 308.583  1.00122.69           C  
ATOM   1132  NH1 ARG A 182     210.199 305.776 307.751  1.00122.69           N  
ATOM   1133  NH2 ARG A 182     212.142 305.485 308.925  1.00122.69           N  
ATOM   1134  N   CYS A 183     206.978 303.106 314.285  1.00113.04           N  
ATOM   1135  CA  CYS A 183     207.201 302.345 315.506  1.00113.04           C  
ATOM   1136  C   CYS A 183     206.046 301.408 315.788  1.00113.04           C  
ATOM   1137  O   CYS A 183     204.914 301.847 315.992  1.00113.04           O  
ATOM   1138  CB  CYS A 183     207.397 303.269 316.692  1.00113.04           C  
ATOM   1139  SG  CYS A 183     207.534 302.318 318.186  1.00113.04           S  
ATOM   1140  N   ILE A 184     206.348 300.122 315.857  1.00114.98           N  
ATOM   1141  CA  ILE A 184     205.324 299.118 316.059  1.00114.98           C  
ATOM   1142  C   ILE A 184     205.229 298.801 317.539  1.00114.98           C  
ATOM   1143  O   ILE A 184     204.615 297.799 317.926  1.00114.98           O  
ATOM   1144  CB  ILE A 184     205.635 297.869 315.237  1.00114.98           C  
ATOM   1145  CG1 ILE A 184     206.898 297.211 315.757  1.00114.98           C  
ATOM   1146  CG2 ILE A 184     205.872 298.281 313.826  1.00114.98           C  
ATOM   1147  CD1 ILE A 184     207.083 295.834 315.217  1.00114.98           C  
ATOM   1148  N   HIS A 185     205.851 299.660 318.354  1.00120.15           N  
ATOM   1149  CA  HIS A 185     205.730 299.656 319.810  1.00120.15           C  
ATOM   1150  C   HIS A 185     206.265 298.359 320.376  1.00120.15           C  
ATOM   1151  O   HIS A 185     205.666 297.739 321.255  1.00120.15           O  
ATOM   1152  CB  HIS A 185     204.295 299.903 320.248  1.00120.15           C  
ATOM   1153  CG  HIS A 185     203.690 301.096 319.593  1.00120.15           C  
ATOM   1154  ND1 HIS A 185     203.996 302.383 319.966  1.00120.15           N  
ATOM   1155  CD2 HIS A 185     202.825 301.197 318.560  1.00120.15           C  
ATOM   1156  CE1 HIS A 185     203.331 303.229 319.202  1.00120.15           C  
ATOM   1157  NE2 HIS A 185     202.611 302.534 318.341  1.00120.15           N  
ATOM   1158  N   CYS A 186     207.399 297.938 319.835  1.00123.47           N  
ATOM   1159  CA  CYS A 186     207.960 296.671 320.238  1.00123.47           C  
ATOM   1160  C   CYS A 186     208.532 296.727 321.632  1.00123.47           C  
ATOM   1161  O   CYS A 186     208.865 295.678 322.186  1.00123.47           O  
ATOM   1162  CB  CYS A 186     209.064 296.274 319.294  1.00123.47           C  
ATOM   1163  SG  CYS A 186     210.456 297.290 319.580  1.00123.47           S  
ATOM   1164  N   THR A 187     208.767 297.934 322.151  1.00123.24           N  
ATOM   1165  CA  THR A 187     209.144 298.207 323.536  1.00123.24           C  
ATOM   1166  C   THR A 187     210.512 297.612 323.863  1.00123.24           C  
ATOM   1167  O   THR A 187     210.911 297.496 325.021  1.00123.24           O  
ATOM   1168  CB  THR A 187     208.052 297.714 324.492  1.00123.24           C  
ATOM   1169  OG1 THR A 187     206.784 297.917 323.862  1.00123.24           O  
ATOM   1170  CG2 THR A 187     208.011 298.557 325.749  1.00123.24           C  
ATOM   1171  N   ARG A 188     211.238 297.210 322.834  1.00128.85           N  
ATOM   1172  CA  ARG A 188     212.580 296.715 323.007  1.00128.85           C  
ATOM   1173  C   ARG A 188     213.513 297.874 323.280  1.00128.85           C  
ATOM   1174  O   ARG A 188     214.458 297.745 324.067  1.00128.85           O  
ATOM   1175  CB  ARG A 188     212.959 295.939 321.748  1.00128.85           C  
ATOM   1176  CG  ARG A 188     214.238 295.175 321.788  1.00128.85           C  
ATOM   1177  CD  ARG A 188     214.441 294.388 320.508  1.00128.85           C  
ATOM   1178  NE  ARG A 188     213.544 293.257 320.359  1.00128.85           N  
ATOM   1179  CZ  ARG A 188     213.423 292.573 319.233  1.00128.85           C  
ATOM   1180  NH1 ARG A 188     214.127 292.929 318.172  1.00128.85           N  
ATOM   1181  NH2 ARG A 188     212.592 291.550 319.164  1.00128.85           N  
ATOM   1182  N   CYS A 189     213.200 299.022 322.684  1.00131.08           N  
ATOM   1183  CA  CYS A 189     214.005 300.219 322.850  1.00131.08           C  
ATOM   1184  C   CYS A 189     213.981 300.705 324.290  1.00131.08           C  
ATOM   1185  O   CYS A 189     215.028 301.017 324.865  1.00131.08           O  
ATOM   1186  CB  CYS A 189     213.475 301.302 321.929  1.00131.08           C  
ATOM   1187  SG  CYS A 189     211.887 301.830 322.504  1.00131.08           S  
ATOM   1188  N   VAL A 190     212.789 300.774 324.885  1.00128.65           N  
ATOM   1189  CA  VAL A 190     212.653 301.273 326.251  1.00128.65           C  
ATOM   1190  C   VAL A 190     213.344 300.341 327.224  1.00128.65           C  
ATOM   1191  O   VAL A 190     214.078 300.780 328.117  1.00128.65           O  
ATOM   1192  CB  VAL A 190     211.169 301.444 326.616  1.00128.65           C  
ATOM   1193  CG1 VAL A 190     211.001 301.758 328.091  1.00128.65           C  
ATOM   1194  CG2 VAL A 190     210.556 302.546 325.804  1.00128.65           C  
ATOM   1195  N   ARG A 191     213.128 299.042 327.048  1.00133.86           N  
ATOM   1196  CA  ARG A 191     213.749 298.059 327.915  1.00133.86           C  
ATOM   1197  C   ARG A 191     215.258 298.090 327.794  1.00133.86           C  
ATOM   1198  O   ARG A 191     215.961 297.915 328.794  1.00133.86           O  
ATOM   1199  CB  ARG A 191     213.205 296.678 327.579  1.00133.86           C  
ATOM   1200  CG  ARG A 191     211.780 296.487 328.030  1.00133.86           C  
ATOM   1201  CD  ARG A 191     211.203 295.213 327.479  1.00133.86           C  
ATOM   1202  NE  ARG A 191     210.892 295.338 326.061  1.00133.86           N  
ATOM   1203  CZ  ARG A 191     210.539 294.316 325.296  1.00133.86           C  
ATOM   1204  NH1 ARG A 191     210.476 293.100 325.814  1.00133.86           N  
ATOM   1205  NH2 ARG A 191     210.263 294.501 324.016  1.00133.86           N  
ATOM   1206  N   PHE A 192     215.773 298.382 326.603  1.00140.89           N  
ATOM   1207  CA  PHE A 192     217.216 298.467 326.464  1.00140.89           C  
ATOM   1208  C   PHE A 192     217.769 299.722 327.104  1.00140.89           C  
ATOM   1209  O   PHE A 192     218.826 299.679 327.742  1.00140.89           O  
ATOM   1210  CB  PHE A 192     217.624 298.423 325.007  1.00140.89           C  
ATOM   1211  CG  PHE A 192     219.075 298.669 324.809  1.00140.89           C  
ATOM   1212  CD1 PHE A 192     220.002 297.750 325.251  1.00140.89           C  
ATOM   1213  CD2 PHE A 192     219.517 299.822 324.189  1.00140.89           C  
ATOM   1214  CE1 PHE A 192     221.339 297.976 325.084  1.00140.89           C  
ATOM   1215  CE2 PHE A 192     220.855 300.048 324.011  1.00140.89           C  
ATOM   1216  CZ  PHE A 192     221.769 299.120 324.458  1.00140.89           C  
ATOM   1217  N   ALA A 193     217.087 300.849 326.925  1.00144.99           N  
ATOM   1218  CA  ALA A 193     217.588 302.090 327.495  1.00144.99           C  
ATOM   1219  C   ALA A 193     217.489 302.075 329.009  1.00144.99           C  
ATOM   1220  O   ALA A 193     218.284 302.727 329.694  1.00144.99           O  
ATOM   1221  CB  ALA A 193     216.828 303.282 326.921  1.00144.99           C  
ATOM   1222  N   ASN A 194     216.543 301.316 329.547  1.00150.12           N  
ATOM   1223  CA  ASN A 194     216.420 301.245 330.990  1.00150.12           C  
ATOM   1224  C   ASN A 194     217.404 300.242 331.559  1.00150.12           C  
ATOM   1225  O   ASN A 194     218.269 300.596 332.364  1.00150.12           O  
ATOM   1226  CB  ASN A 194     214.998 300.864 331.373  1.00150.12           C  
ATOM   1227  CG  ASN A 194     214.714 301.096 332.832  1.00150.12           C  
ATOM   1228  OD1 ASN A 194     215.557 301.593 333.572  1.00150.12           O  
ATOM   1229  ND2 ASN A 194     213.518 300.736 333.258  1.00150.12           N  
ATOM   1230  N   ASP A 195     217.282 298.985 331.145  1.00153.30           N  
ATOM   1231  CA  ASP A 195     217.955 297.898 331.840  1.00153.30           C  
ATOM   1232  C   ASP A 195     219.452 297.895 331.585  1.00153.30           C  
ATOM   1233  O   ASP A 195     220.243 297.710 332.513  1.00153.30           O  
ATOM   1234  CB  ASP A 195     217.354 296.564 331.415  1.00153.30           C  
ATOM   1235  CG  ASP A 195     215.921 296.409 331.857  1.00153.30           C  
ATOM   1236  OD1 ASP A 195     215.554 297.009 332.887  1.00153.30           O  
ATOM   1237  OD2 ASP A 195     215.162 295.688 331.176  1.00153.30           O  
ATOM   1238  N   ILE A 196     219.861 298.108 330.344  1.00147.79           N  
ATOM   1239  CA  ILE A 196     221.250 297.947 329.971  1.00147.79           C  
ATOM   1240  C   ILE A 196     221.959 299.284 329.852  1.00147.79           C  
ATOM   1241  O   ILE A 196     223.074 299.439 330.346  1.00147.79           O  
ATOM   1242  CB  ILE A 196     221.334 297.146 328.661  1.00147.79           C  
ATOM   1243  CG1 ILE A 196     220.649 295.803 328.866  1.00147.79           C  
ATOM   1244  CG2 ILE A 196     222.764 296.939 328.254  1.00147.79           C  
ATOM   1245  CD1 ILE A 196     221.247 294.993 329.990  1.00147.79           C  
ATOM   1246  N   ALA A 197     221.323 300.266 329.218  1.00153.44           N  
ATOM   1247  CA  ALA A 197     221.998 301.537 328.984  1.00153.44           C  
ATOM   1248  C   ALA A 197     222.038 302.392 330.238  1.00153.44           C  
ATOM   1249  O   ALA A 197     223.036 303.068 330.499  1.00153.44           O  
ATOM   1250  CB  ALA A 197     221.312 302.299 327.855  1.00153.44           C  
ATOM   1251  N   GLY A 198     220.969 302.386 331.015  1.00152.03           N  
ATOM   1252  CA  GLY A 198     220.918 303.204 332.197  1.00152.03           C  
ATOM   1253  C   GLY A 198     220.447 304.620 331.981  1.00152.03           C  
ATOM   1254  O   GLY A 198     220.285 305.352 332.962  1.00152.03           O  
ATOM   1255  N   ALA A 199     220.240 305.039 330.739  1.00147.77           N  
ATOM   1256  CA  ALA A 199     219.634 306.333 330.491  1.00147.77           C  
ATOM   1257  C   ALA A 199     218.143 306.120 330.352  1.00147.77           C  
ATOM   1258  O   ALA A 199     217.698 305.574 329.335  1.00147.77           O  
ATOM   1259  CB  ALA A 199     220.199 306.978 329.235  1.00147.77           C  
ATOM   1260  N   PRO A 200     217.351 306.527 331.302  1.00144.09           N  
ATOM   1261  CA  PRO A 200     215.938 306.152 331.297  1.00144.09           C  
ATOM   1262  C   PRO A 200     215.086 307.147 330.540  1.00144.09           C  
ATOM   1263  O   PRO A 200     213.857 307.134 330.637  1.00144.09           O  
ATOM   1264  CB  PRO A 200     215.595 306.153 332.782  1.00144.09           C  
ATOM   1265  CG  PRO A 200     216.449 307.248 333.296  1.00144.09           C  
ATOM   1266  CD  PRO A 200     217.716 307.251 332.523  1.00144.09           C  
ATOM   1267  N   GLU A 201     215.733 308.007 329.764  1.00159.28           N  
ATOM   1268  CA  GLU A 201     215.056 309.123 329.130  1.00159.28           C  
ATOM   1269  C   GLU A 201     214.153 308.708 327.980  1.00159.28           C  
ATOM   1270  O   GLU A 201     213.439 309.558 327.441  1.00159.28           O  
ATOM   1271  CB  GLU A 201     216.102 310.111 328.649  1.00159.28           C  
ATOM   1272  CG  GLU A 201     216.913 310.662 329.791  1.00159.28           C  
ATOM   1273  CD  GLU A 201     218.037 311.555 329.328  1.00159.28           C  
ATOM   1274  OE1 GLU A 201     218.270 311.630 328.102  1.00159.28           O  
ATOM   1275  OE2 GLU A 201     218.689 312.180 330.191  1.00159.28           O  
ATOM   1276  N   LEU A 202     214.169 307.437 327.589  1.00151.71           N  
ATOM   1277  CA  LEU A 202     213.301 306.936 326.533  1.00151.71           C  
ATOM   1278  C   LEU A 202     212.169 306.157 327.189  1.00151.71           C  
ATOM   1279  O   LEU A 202     212.215 304.940 327.335  1.00151.71           O  
ATOM   1280  CB  LEU A 202     214.097 306.084 325.563  1.00151.71           C  
ATOM   1281  CG  LEU A 202     215.174 306.909 324.867  1.00151.71           C  
ATOM   1282  CD1 LEU A 202     216.076 306.037 324.032  1.00151.71           C  
ATOM   1283  CD2 LEU A 202     214.532 307.979 324.012  1.00151.71           C  
ATOM   1284  N   GLY A 203     211.143 306.890 327.605  1.00147.96           N  
ATOM   1285  CA  GLY A 203     209.964 306.298 328.188  1.00147.96           C  
ATOM   1286  C   GLY A 203     208.787 306.289 327.226  1.00147.96           C  
ATOM   1287  O   GLY A 203     208.784 306.933 326.180  1.00147.96           O  
ATOM   1288  N   SER A 204     207.772 305.526 327.603  1.00147.02           N  
ATOM   1289  CA  SER A 204     206.567 305.461 326.803  1.00147.02           C  
ATOM   1290  C   SER A 204     205.620 306.578 327.207  1.00147.02           C  
ATOM   1291  O   SER A 204     205.795 307.235 328.231  1.00147.02           O  
ATOM   1292  CB  SER A 204     205.886 304.108 326.959  1.00147.02           C  
ATOM   1293  OG  SER A 204     205.354 303.959 328.253  1.00147.02           O  
ATOM   1294  N   SER A 205     204.600 306.787 326.383  1.00147.85           N  
ATOM   1295  CA  SER A 205     203.626 307.829 326.648  1.00147.85           C  
ATOM   1296  C   SER A 205     202.326 307.502 325.937  1.00147.85           C  
ATOM   1297  O   SER A 205     202.323 306.866 324.884  1.00147.85           O  
ATOM   1298  CB  SER A 205     204.128 309.198 326.198  1.00147.85           C  
ATOM   1299  OG  SER A 205     203.115 310.166 326.372  1.00147.85           O  
ATOM   1300  N   GLY A 206     201.221 307.937 326.532  1.00153.41           N  
ATOM   1301  CA  GLY A 206     199.929 307.872 325.885  1.00153.41           C  
ATOM   1302  C   GLY A 206     199.354 306.472 325.786  1.00153.41           C  
ATOM   1303  O   GLY A 206     200.003 305.461 326.054  1.00153.41           O  
ATOM   1304  N   ARG A 207     198.093 306.424 325.377  1.00147.87           N  
ATOM   1305  CA  ARG A 207     197.366 305.180 325.229  1.00147.87           C  
ATOM   1306  C   ARG A 207     196.842 305.073 323.811  1.00147.87           C  
ATOM   1307  O   ARG A 207     196.967 306.001 323.009  1.00147.87           O  
ATOM   1308  CB  ARG A 207     196.196 305.097 326.210  1.00147.87           C  
ATOM   1309  CG  ARG A 207     196.616 305.119 327.647  1.00147.87           C  
ATOM   1310  CD  ARG A 207     195.430 305.030 328.576  1.00147.87           C  
ATOM   1311  NE  ARG A 207     194.575 306.207 328.508  1.00147.87           N  
ATOM   1312  CZ  ARG A 207     193.396 306.297 329.109  1.00147.87           C  
ATOM   1313  NH1 ARG A 207     192.931 305.278 329.818  1.00147.87           N  
ATOM   1314  NH2 ARG A 207     192.676 307.402 328.999  1.00147.87           N  
ATOM   1315  N   GLY A 208     196.239 303.923 323.533  1.00142.82           N  
ATOM   1316  CA  GLY A 208     195.458 303.753 322.321  1.00142.82           C  
ATOM   1317  C   GLY A 208     196.325 303.816 321.092  1.00142.82           C  
ATOM   1318  O   GLY A 208     197.351 303.142 320.985  1.00142.82           O  
ATOM   1319  N   ASN A 209     195.919 304.658 320.156  1.00145.48           N  
ATOM   1320  CA  ASN A 209     196.802 304.972 319.054  1.00145.48           C  
ATOM   1321  C   ASN A 209     197.917 305.884 319.501  1.00145.48           C  
ATOM   1322  O   ASN A 209     199.010 305.850 318.931  1.00145.48           O  
ATOM   1323  CB  ASN A 209     196.021 305.635 317.937  1.00145.48           C  
ATOM   1324  CG  ASN A 209     194.964 304.744 317.388  1.00145.48           C  
ATOM   1325  OD1 ASN A 209     193.772 305.020 317.522  1.00145.48           O  
ATOM   1326  ND2 ASN A 209     195.380 303.643 316.779  1.00145.48           N  
ATOM   1327  N   ASP A 210     197.670 306.689 320.525  1.00146.69           N  
ATOM   1328  CA  ASP A 210     198.520 307.828 320.817  1.00146.69           C  
ATOM   1329  C   ASP A 210     199.669 307.489 321.749  1.00146.69           C  
ATOM   1330  O   ASP A 210     200.191 308.382 322.420  1.00146.69           O  
ATOM   1331  CB  ASP A 210     197.685 308.964 321.404  1.00146.69           C  
ATOM   1332  CG  ASP A 210     196.718 309.549 320.400  1.00146.69           C  
ATOM   1333  OD1 ASP A 210     196.995 309.455 319.189  1.00146.69           O  
ATOM   1334  OD2 ASP A 210     195.689 310.117 320.819  1.00146.69           O  
ATOM   1335  N   MET A 211     200.080 306.234 321.813  1.00145.86           N  
ATOM   1336  CA  MET A 211     201.321 305.921 322.499  1.00145.86           C  
ATOM   1337  C   MET A 211     202.498 306.398 321.666  1.00145.86           C  
ATOM   1338  O   MET A 211     202.629 306.032 320.497  1.00145.86           O  
ATOM   1339  CB  MET A 211     201.431 304.428 322.753  1.00145.86           C  
ATOM   1340  CG  MET A 211     202.753 304.037 323.359  1.00145.86           C  
ATOM   1341  SD  MET A 211     202.834 302.284 323.703  1.00145.86           S  
ATOM   1342  CE  MET A 211     201.756 302.203 325.122  1.00145.86           C  
ATOM   1343  N   GLN A 212     203.342 307.225 322.256  1.00140.66           N  
ATOM   1344  CA  GLN A 212     204.570 307.660 321.626  1.00140.66           C  
ATOM   1345  C   GLN A 212     205.729 307.269 322.517  1.00140.66           C  
ATOM   1346  O   GLN A 212     205.585 307.150 323.732  1.00140.66           O  
ATOM   1347  CB  GLN A 212     204.595 309.163 321.384  1.00140.66           C  
ATOM   1348  CG  GLN A 212     203.795 309.614 320.185  1.00140.66           C  
ATOM   1349  CD  GLN A 212     202.317 309.484 320.406  1.00140.66           C  
ATOM   1350  OE1 GLN A 212     201.632 308.770 319.683  1.00140.66           O  
ATOM   1351  NE2 GLN A 212     201.821 310.133 321.446  1.00140.66           N  
ATOM   1352  N   ILE A 213     206.880 307.054 321.911  1.00141.80           N  
ATOM   1353  CA  ILE A 213     208.034 306.546 322.629  1.00141.80           C  
ATOM   1354  C   ILE A 213     209.146 307.569 322.514  1.00141.80           C  
ATOM   1355  O   ILE A 213     209.368 308.128 321.436  1.00141.80           O  
ATOM   1356  CB  ILE A 213     208.478 305.185 322.069  1.00141.80           C  
ATOM   1357  CG1 ILE A 213     207.306 304.215 322.051  1.00141.80           C  
ATOM   1358  CG2 ILE A 213     209.572 304.608 322.901  1.00141.80           C  
ATOM   1359  CD1 ILE A 213     206.720 303.957 323.394  1.00141.80           C  
ATOM   1360  N   GLY A 214     209.842 307.817 323.619  1.00147.79           N  
ATOM   1361  CA  GLY A 214     210.925 308.775 323.616  1.00147.79           C  
ATOM   1362  C   GLY A 214     210.813 309.685 324.812  1.00147.79           C  
ATOM   1363  O   GLY A 214     210.935 309.239 325.951  1.00147.79           O  
ATOM   1364  N   THR A 215     210.619 310.971 324.559  1.00151.50           N  
ATOM   1365  CA  THR A 215     210.101 311.876 325.567  1.00151.50           C  
ATOM   1366  C   THR A 215     209.217 312.888 324.873  1.00151.50           C  
ATOM   1367  O   THR A 215     209.293 313.072 323.657  1.00151.50           O  
ATOM   1368  CB  THR A 215     211.191 312.611 326.334  1.00151.50           C  
ATOM   1369  OG1 THR A 215     210.562 313.446 327.308  1.00151.50           O  
ATOM   1370  CG2 THR A 215     212.024 313.471 325.406  1.00151.50           C  
ATOM   1371  N   TYR A 216     208.359 313.534 325.649  1.00160.19           N  
ATOM   1372  CA  TYR A 216     207.683 314.712 325.140  1.00160.19           C  
ATOM   1373  C   TYR A 216     208.289 315.967 325.734  1.00160.19           C  
ATOM   1374  O   TYR A 216     207.706 317.051 325.631  1.00160.19           O  
ATOM   1375  CB  TYR A 216     206.176 314.628 325.387  1.00160.19           C  
ATOM   1376  CG  TYR A 216     205.725 314.867 326.794  1.00160.19           C  
ATOM   1377  CD1 TYR A 216     205.796 313.861 327.734  1.00160.19           C  
ATOM   1378  CD2 TYR A 216     205.158 316.079 327.164  1.00160.19           C  
ATOM   1379  CE1 TYR A 216     205.364 314.067 329.008  1.00160.19           C  
ATOM   1380  CE2 TYR A 216     204.729 316.296 328.430  1.00160.19           C  
ATOM   1381  CZ  TYR A 216     204.831 315.288 329.350  1.00160.19           C  
ATOM   1382  OH  TYR A 216     204.391 315.505 330.627  1.00160.19           O  
ATOM   1383  N   LEU A 217     209.464 315.830 326.342  1.00162.94           N  
ATOM   1384  CA  LEU A 217     210.294 316.968 326.685  1.00162.94           C  
ATOM   1385  C   LEU A 217     211.096 317.448 325.488  1.00162.94           C  
ATOM   1386  O   LEU A 217     211.601 318.573 325.517  1.00162.94           O  
ATOM   1387  CB  LEU A 217     211.229 316.586 327.834  1.00162.94           C  
ATOM   1388  CG  LEU A 217     211.814 317.637 328.785  1.00162.94           C  
ATOM   1389  CD1 LEU A 217     212.026 316.985 330.139  1.00162.94           C  
ATOM   1390  CD2 LEU A 217     213.112 318.268 328.337  1.00162.94           C  
ATOM   1391  N   GLU A 218     211.170 316.627 324.433  1.00169.04           N  
ATOM   1392  CA  GLU A 218     211.976 316.870 323.230  1.00169.04           C  
ATOM   1393  C   GLU A 218     213.445 317.070 323.573  1.00169.04           C  
ATOM   1394  O   GLU A 218     214.138 317.886 322.965  1.00169.04           O  
ATOM   1395  CB  GLU A 218     211.458 318.049 322.393  1.00169.04           C  
ATOM   1396  CG  GLU A 218     210.147 317.801 321.662  1.00169.04           C  
ATOM   1397  CD  GLU A 218     209.717 318.983 320.803  1.00169.04           C  
ATOM   1398  OE1 GLU A 218     210.376 320.043 320.866  1.00169.04           O  
ATOM   1399  OE2 GLU A 218     208.716 318.851 320.067  1.00169.04           O  
ATOM   1400  N   LYS A 219     213.932 316.318 324.545  1.00163.26           N  
ATOM   1401  CA  LYS A 219     215.335 316.417 324.889  1.00163.26           C  
ATOM   1402  C   LYS A 219     216.122 315.302 324.226  1.00163.26           C  
ATOM   1403  O   LYS A 219     215.620 314.194 324.027  1.00163.26           O  
ATOM   1404  CB  LYS A 219     215.547 316.395 326.395  1.00163.26           C  
ATOM   1405  CG  LYS A 219     215.189 315.123 327.104  1.00163.26           C  
ATOM   1406  CD  LYS A 219     215.415 315.327 328.586  1.00163.26           C  
ATOM   1407  CE  LYS A 219     216.900 315.504 328.864  1.00163.26           C  
ATOM   1408  NZ  LYS A 219     217.217 315.677 330.308  1.00163.26           N  
ATOM   1409  N   ASN A 220     217.357 315.618 323.857  1.00161.58           N  
ATOM   1410  CA  ASN A 220     218.177 314.671 323.123  1.00161.58           C  
ATOM   1411  C   ASN A 220     218.782 313.640 324.050  1.00161.58           C  
ATOM   1412  O   ASN A 220     219.267 313.963 325.134  1.00161.58           O  
ATOM   1413  CB  ASN A 220     219.290 315.381 322.360  1.00161.58           C  
ATOM   1414  CG  ASN A 220     218.788 316.066 321.107  1.00161.58           C  
ATOM   1415  OD1 ASN A 220     217.955 315.522 320.379  1.00161.58           O  
ATOM   1416  ND2 ASN A 220     219.296 317.262 320.844  1.00161.58           N  
ATOM   1417  N   LEU A 221     218.729 312.390 323.623  1.00152.92           N  
ATOM   1418  CA  LEU A 221     219.497 311.352 324.281  1.00152.92           C  
ATOM   1419  C   LEU A 221     220.962 311.551 323.956  1.00152.92           C  
ATOM   1420  O   LEU A 221     221.347 311.558 322.784  1.00152.92           O  
ATOM   1421  CB  LEU A 221     219.049 309.976 323.818  1.00152.92           C  
ATOM   1422  CG  LEU A 221     219.894 308.888 324.457  1.00152.92           C  
ATOM   1423  CD1 LEU A 221     219.676 308.906 325.956  1.00152.92           C  
ATOM   1424  CD2 LEU A 221     219.542 307.552 323.858  1.00152.92           C  
ATOM   1425  N   ASN A 222     221.778 311.734 324.985  1.00158.74           N  
ATOM   1426  CA  ASN A 222     223.231 311.706 324.845  1.00158.74           C  
ATOM   1427  C   ASN A 222     223.725 310.764 325.931  1.00158.74           C  
ATOM   1428  O   ASN A 222     224.101 311.190 327.024  1.00158.74           O  
ATOM   1429  CB  ASN A 222     223.850 313.093 324.969  1.00158.74           C  
ATOM   1430  CG  ASN A 222     225.290 313.122 324.512  1.00158.74           C  
ATOM   1431  OD1 ASN A 222     225.804 312.133 323.997  1.00158.74           O  
ATOM   1432  ND2 ASN A 222     225.960 314.242 324.730  1.00158.74           N  
ATOM   1433  N   THR A 223     223.715 309.476 325.630  1.00155.90           N  
ATOM   1434  CA  THR A 223     224.235 308.476 326.538  1.00155.90           C  
ATOM   1435  C   THR A 223     225.280 307.649 325.816  1.00155.90           C  
ATOM   1436  O   THR A 223     225.489 307.779 324.609  1.00155.90           O  
ATOM   1437  CB  THR A 223     223.139 307.556 327.063  1.00155.90           C  
ATOM   1438  OG1 THR A 223     223.691 306.700 328.066  1.00155.90           O  
ATOM   1439  CG2 THR A 223     222.608 306.695 325.951  1.00155.90           C  
ATOM   1440  N   GLU A 224     225.933 306.783 326.568  1.00159.69           N  
ATOM   1441  CA  GLU A 224     226.838 305.848 325.941  1.00159.69           C  
ATOM   1442  C   GLU A 224     226.084 304.674 325.361  1.00159.69           C  
ATOM   1443  O   GLU A 224     224.980 304.344 325.802  1.00159.69           O  
ATOM   1444  CB  GLU A 224     227.885 305.364 326.929  1.00159.69           C  
ATOM   1445  CG  GLU A 224     228.896 306.425 327.149  1.00159.69           C  
ATOM   1446  CD  GLU A 224     229.645 306.709 325.868  1.00159.69           C  
ATOM   1447  OE1 GLU A 224     229.965 305.740 325.145  1.00159.69           O  
ATOM   1448  OE2 GLU A 224     229.866 307.896 325.555  1.00159.69           O  
ATOM   1449  N   LEU A 225     226.707 304.056 324.348  1.00152.33           N  
ATOM   1450  CA  LEU A 225     226.215 302.883 323.607  1.00152.33           C  
ATOM   1451  C   LEU A 225     224.767 303.029 323.138  1.00152.33           C  
ATOM   1452  O   LEU A 225     224.042 302.041 323.009  1.00152.33           O  
ATOM   1453  CB  LEU A 225     226.429 301.585 324.399  1.00152.33           C  
ATOM   1454  CG  LEU A 225     226.028 301.277 325.846  1.00152.33           C  
ATOM   1455  CD1 LEU A 225     224.584 300.869 325.996  1.00152.33           C  
ATOM   1456  CD2 LEU A 225     226.932 300.213 326.398  1.00152.33           C  
ATOM   1457  N   SER A 226     224.357 304.267 322.849  1.00144.94           N  
ATOM   1458  CA  SER A 226     222.999 304.516 322.386  1.00144.94           C  
ATOM   1459  C   SER A 226     222.783 303.920 321.011  1.00144.94           C  
ATOM   1460  O   SER A 226     221.699 303.409 320.709  1.00144.94           O  
ATOM   1461  CB  SER A 226     222.723 306.011 322.355  1.00144.94           C  
ATOM   1462  OG  SER A 226     223.539 306.627 321.382  1.00144.94           O  
ATOM   1463  N   GLY A 227     223.836 303.898 320.198  1.00141.94           N  
ATOM   1464  CA  GLY A 227     223.784 303.395 318.839  1.00141.94           C  
ATOM   1465  C   GLY A 227     223.407 301.935 318.707  1.00141.94           C  
ATOM   1466  O   GLY A 227     223.126 301.498 317.589  1.00141.94           O  
ATOM   1467  N   ASN A 228     223.378 301.177 319.805  1.00137.91           N  
ATOM   1468  CA  ASN A 228     222.859 299.820 319.746  1.00137.91           C  
ATOM   1469  C   ASN A 228     221.388 299.786 319.368  1.00137.91           C  
ATOM   1470  O   ASN A 228     220.937 298.820 318.740  1.00137.91           O  
ATOM   1471  CB  ASN A 228     223.051 299.133 321.087  1.00137.91           C  
ATOM   1472  CG  ASN A 228     224.480 298.831 321.367  1.00137.91           C  
ATOM   1473  OD1 ASN A 228     225.216 298.408 320.483  1.00137.91           O  
ATOM   1474  ND2 ASN A 228     224.896 299.046 322.602  1.00137.91           N  
ATOM   1475  N   VAL A 229     220.638 300.837 319.711  1.00131.70           N  
ATOM   1476  CA  VAL A 229     219.190 300.738 319.627  1.00131.70           C  
ATOM   1477  C   VAL A 229     218.728 300.709 318.177  1.00131.70           C  
ATOM   1478  O   VAL A 229     217.718 300.075 317.859  1.00131.70           O  
ATOM   1479  CB  VAL A 229     218.531 301.873 320.437  1.00131.70           C  
ATOM   1480  CG1 VAL A 229     218.625 303.223 319.742  1.00131.70           C  
ATOM   1481  CG2 VAL A 229     217.099 301.536 320.749  1.00131.70           C  
ATOM   1482  N   ILE A 230     219.494 301.300 317.260  1.00139.73           N  
ATOM   1483  CA  ILE A 230     219.083 301.259 315.868  1.00139.73           C  
ATOM   1484  C   ILE A 230     219.376 299.912 315.256  1.00139.73           C  
ATOM   1485  O   ILE A 230     218.838 299.593 314.194  1.00139.73           O  
ATOM   1486  CB  ILE A 230     219.766 302.350 315.042  1.00139.73           C  
ATOM   1487  CG1 ILE A 230     221.263 302.125 315.058  1.00139.73           C  
ATOM   1488  CG2 ILE A 230     219.449 303.694 315.609  1.00139.73           C  
ATOM   1489  CD1 ILE A 230     222.007 303.017 314.166  1.00139.73           C  
ATOM   1490  N   ASP A 231     220.209 299.106 315.893  1.00146.67           N  
ATOM   1491  CA  ASP A 231     220.301 297.715 315.512  1.00146.67           C  
ATOM   1492  C   ASP A 231     219.394 296.862 316.355  1.00146.67           C  
ATOM   1493  O   ASP A 231     219.525 295.636 316.354  1.00146.67           O  
ATOM   1494  CB  ASP A 231     221.734 297.226 315.625  1.00146.67           C  
ATOM   1495  CG  ASP A 231     222.637 297.916 314.654  1.00146.67           C  
ATOM   1496  OD1 ASP A 231     222.109 298.449 313.659  1.00146.67           O  
ATOM   1497  OD2 ASP A 231     223.865 297.904 314.857  1.00146.67           O  
ATOM   1498  N   LEU A 232     218.491 297.481 317.077  1.00121.17           N  
ATOM   1499  CA  LEU A 232     217.688 296.744 318.018  1.00121.17           C  
ATOM   1500  C   LEU A 232     216.203 296.950 317.801  1.00121.17           C  
ATOM   1501  O   LEU A 232     215.438 295.994 317.915  1.00121.17           O  
ATOM   1502  CB  LEU A 232     218.098 297.156 319.416  1.00121.17           C  
ATOM   1503  CG  LEU A 232     217.621 296.210 320.485  1.00121.17           C  
ATOM   1504  CD1 LEU A 232     218.143 294.825 320.191  1.00121.17           C  
ATOM   1505  CD2 LEU A 232     218.160 296.693 321.788  1.00121.17           C  
ATOM   1506  N   CYS A 233     215.782 298.172 317.472  1.00125.21           N  
ATOM   1507  CA  CYS A 233     214.427 298.415 317.001  1.00125.21           C  
ATOM   1508  C   CYS A 233     214.265 297.657 315.700  1.00125.21           C  
ATOM   1509  O   CYS A 233     214.954 297.939 314.718  1.00125.21           O  
ATOM   1510  CB  CYS A 233     214.144 299.902 316.800  1.00125.21           C  
ATOM   1511  SG  CYS A 233     212.581 300.243 315.988  1.00125.21           S  
ATOM   1512  N   PRO A 234     213.389 296.660 315.678  1.00121.39           N  
ATOM   1513  CA  PRO A 234     213.320 295.761 314.533  1.00121.39           C  
ATOM   1514  C   PRO A 234     212.746 296.397 313.307  1.00121.39           C  
ATOM   1515  O   PRO A 234     212.875 295.825 312.225  1.00121.39           O  
ATOM   1516  CB  PRO A 234     212.408 294.649 315.029  1.00121.39           C  
ATOM   1517  CG  PRO A 234     211.529 295.329 315.968  1.00121.39           C  
ATOM   1518  CD  PRO A 234     212.357 296.356 316.666  1.00121.39           C  
ATOM   1519  N   VAL A 235     212.107 297.547 313.420  1.00114.08           N  
ATOM   1520  CA  VAL A 235     211.697 298.273 312.264  1.00114.08           C  
ATOM   1521  C   VAL A 235     212.641 299.451 312.110  1.00114.08           C  
ATOM   1522  O   VAL A 235     213.498 299.700 312.949  1.00114.08           O  
ATOM   1523  CB  VAL A 235     210.236 298.723 312.354  1.00114.08           C  
ATOM   1524  CG1 VAL A 235     209.368 297.541 312.704  1.00114.08           C  
ATOM   1525  CG2 VAL A 235     210.083 299.847 313.328  1.00114.08           C  
ATOM   1526  N   GLY A 236     212.506 300.170 311.015  1.00127.38           N  
ATOM   1527  CA  GLY A 236     213.348 301.327 310.836  1.00127.38           C  
ATOM   1528  C   GLY A 236     212.727 302.600 311.361  1.00127.38           C  
ATOM   1529  O   GLY A 236     212.838 303.654 310.730  1.00127.38           O  
ATOM   1530  N   ALA A 237     212.048 302.522 312.501  1.00129.23           N  
ATOM   1531  CA  ALA A 237     211.622 303.751 313.150  1.00129.23           C  
ATOM   1532  C   ALA A 237     212.817 304.479 313.735  1.00129.23           C  
ATOM   1533  O   ALA A 237     212.873 305.714 313.725  1.00129.23           O  
ATOM   1534  CB  ALA A 237     210.590 303.454 314.231  1.00129.23           C  
ATOM   1535  N   LEU A 238     213.776 303.726 314.249  1.00135.87           N  
ATOM   1536  CA  LEU A 238     215.081 304.249 314.594  1.00135.87           C  
ATOM   1537  C   LEU A 238     216.078 303.769 313.561  1.00135.87           C  
ATOM   1538  O   LEU A 238     216.021 302.616 313.128  1.00135.87           O  
ATOM   1539  CB  LEU A 238     215.511 303.780 315.974  1.00135.87           C  
ATOM   1540  CG  LEU A 238     214.594 304.297 317.065  1.00135.87           C  
ATOM   1541  CD1 LEU A 238     215.032 303.758 318.403  1.00135.87           C  
ATOM   1542  CD2 LEU A 238     214.601 305.809 317.058  1.00135.87           C  
ATOM   1543  N   THR A 239     216.994 304.646 313.172  1.00139.04           N  
ATOM   1544  CA  THR A 239     218.006 304.276 312.199  1.00139.04           C  
ATOM   1545  C   THR A 239     219.205 305.191 312.367  1.00139.04           C  
ATOM   1546  O   THR A 239     219.222 306.092 313.210  1.00139.04           O  
ATOM   1547  CB  THR A 239     217.467 304.351 310.774  1.00139.04           C  
ATOM   1548  OG1 THR A 239     218.493 303.944 309.865  1.00139.04           O  
ATOM   1549  CG2 THR A 239     217.022 305.763 310.458  1.00139.04           C  
ATOM   1550  N   ASN A 240     220.195 304.974 311.519  1.00137.60           N  
ATOM   1551  CA  ASN A 240     221.464 305.659 311.630  1.00137.60           C  
ATOM   1552  C   ASN A 240     221.429 307.004 310.924  1.00137.60           C  
ATOM   1553  O   ASN A 240     220.924 307.118 309.808  1.00137.60           O  
ATOM   1554  CB  ASN A 240     222.565 304.807 311.027  1.00137.60           C  
ATOM   1555  CG  ASN A 240     223.896 305.223 311.506  1.00137.60           C  
ATOM   1556  OD1 ASN A 240     223.987 306.105 312.344  1.00137.60           O  
ATOM   1557  ND2 ASN A 240     224.944 304.598 311.003  1.00137.60           N  
ATOM   1558  N   LYS A 241     221.996 308.009 311.561  1.00132.05           N  
ATOM   1559  CA  LYS A 241     221.971 309.306 310.906  1.00132.05           C  
ATOM   1560  C   LYS A 241     223.011 309.451 309.791  1.00132.05           C  
ATOM   1561  O   LYS A 241     222.614 309.841 308.691  1.00132.05           O  
ATOM   1562  CB  LYS A 241     222.081 310.434 311.935  1.00132.05           C  
ATOM   1563  CG  LYS A 241     222.220 311.799 311.309  1.00132.05           C  
ATOM   1564  CD  LYS A 241     220.968 312.207 310.563  1.00132.05           C  
ATOM   1565  CE  LYS A 241     221.127 313.603 309.987  1.00132.05           C  
ATOM   1566  NZ  LYS A 241     219.952 314.003 309.170  1.00132.05           N  
ATOM   1567  N   PRO A 242     224.315 309.174 309.968  1.00138.43           N  
ATOM   1568  CA  PRO A 242     225.220 309.358 308.825  1.00138.43           C  
ATOM   1569  C   PRO A 242     225.110 308.283 307.765  1.00138.43           C  
ATOM   1570  O   PRO A 242     225.547 308.513 306.631  1.00138.43           O  
ATOM   1571  CB  PRO A 242     226.607 309.341 309.467  1.00138.43           C  
ATOM   1572  CG  PRO A 242     226.444 308.518 310.624  1.00138.43           C  
ATOM   1573  CD  PRO A 242     225.106 308.827 311.162  1.00138.43           C  
ATOM   1574  N   TYR A 243     224.544 307.128 308.081  1.00137.17           N  
ATOM   1575  CA  TYR A 243     224.332 306.109 307.066  1.00137.17           C  
ATOM   1576  C   TYR A 243     223.118 306.395 306.191  1.00137.17           C  
ATOM   1577  O   TYR A 243     223.031 305.838 305.090  1.00137.17           O  
ATOM   1578  CB  TYR A 243     224.208 304.750 307.759  1.00137.17           C  
ATOM   1579  CG  TYR A 243     223.802 303.604 306.876  1.00137.17           C  
ATOM   1580  CD1 TYR A 243     224.686 303.052 305.970  1.00137.17           C  
ATOM   1581  CD2 TYR A 243     222.514 303.096 306.933  1.00137.17           C  
ATOM   1582  CE1 TYR A 243     224.300 302.013 305.150  1.00137.17           C  
ATOM   1583  CE2 TYR A 243     222.122 302.061 306.126  1.00137.17           C  
ATOM   1584  CZ  TYR A 243     223.016 301.522 305.236  1.00137.17           C  
ATOM   1585  OH  TYR A 243     222.614 300.486 304.430  1.00137.17           O  
ATOM   1586  N   ALA A 244     222.317 307.396 306.562  1.00134.97           N  
ATOM   1587  CA  ALA A 244     220.863 307.474 306.413  1.00134.97           C  
ATOM   1588  C   ALA A 244     220.244 306.807 305.198  1.00134.97           C  
ATOM   1589  O   ALA A 244     219.318 306.005 305.335  1.00134.97           O  
ATOM   1590  CB  ALA A 244     220.436 308.940 306.394  1.00134.97           C  
ATOM   1591  N   PHE A 245     220.717 307.131 304.006  1.00134.37           N  
ATOM   1592  CA  PHE A 245     220.119 306.506 302.839  1.00134.37           C  
ATOM   1593  C   PHE A 245     221.185 306.053 301.868  1.00134.37           C  
ATOM   1594  O   PHE A 245     220.971 306.074 300.653  1.00134.37           O  
ATOM   1595  CB  PHE A 245     219.172 307.456 302.128  1.00134.37           C  
ATOM   1596  CG  PHE A 245     218.176 308.082 303.027  1.00134.37           C  
ATOM   1597  CD1 PHE A 245     217.099 307.367 303.497  1.00134.37           C  
ATOM   1598  CD2 PHE A 245     218.335 309.391 303.421  1.00134.37           C  
ATOM   1599  CE1 PHE A 245     216.183 307.959 304.333  1.00134.37           C  
ATOM   1600  CE2 PHE A 245     217.428 309.992 304.251  1.00134.37           C  
ATOM   1601  CZ  PHE A 245     216.350 309.276 304.712  1.00134.37           C  
ATOM   1602  N   ARG A 246     222.343 305.659 302.375  1.00128.57           N  
ATOM   1603  CA  ARG A 246     223.441 305.385 301.468  1.00128.57           C  
ATOM   1604  C   ARG A 246     223.297 304.044 300.770  1.00128.57           C  
ATOM   1605  O   ARG A 246     223.697 303.917 299.611  1.00128.57           O  
ATOM   1606  CB  ARG A 246     224.761 305.453 302.219  1.00128.57           C  
ATOM   1607  CG  ARG A 246     225.119 306.838 302.686  1.00128.57           C  
ATOM   1608  CD  ARG A 246     226.469 306.831 303.360  1.00128.57           C  
ATOM   1609  NE  ARG A 246     226.801 308.132 303.920  1.00128.57           N  
ATOM   1610  CZ  ARG A 246     227.432 309.085 303.250  1.00128.57           C  
ATOM   1611  NH1 ARG A 246     227.689 310.245 303.834  1.00128.57           N  
ATOM   1612  NH2 ARG A 246     227.779 308.887 301.987  1.00128.57           N  
ATOM   1613  N   ALA A 247     222.709 303.048 301.418  1.00127.01           N  
ATOM   1614  CA  ALA A 247     222.693 301.721 300.832  1.00127.01           C  
ATOM   1615  C   ALA A 247     221.508 300.941 301.369  1.00127.01           C  
ATOM   1616  O   ALA A 247     220.699 301.454 302.142  1.00127.01           O  
ATOM   1617  CB  ALA A 247     224.005 300.998 301.114  1.00127.01           C  
ATOM   1618  N   ARG A 248     221.430 299.683 300.970  1.00130.34           N  
ATOM   1619  CA  ARG A 248     220.289 298.841 301.277  1.00130.34           C  
ATOM   1620  C   ARG A 248     220.757 297.399 301.118  1.00130.34           C  
ATOM   1621  O   ARG A 248     221.269 297.027 300.057  1.00130.34           O  
ATOM   1622  CB  ARG A 248     219.135 299.230 300.360  1.00130.34           C  
ATOM   1623  CG  ARG A 248     217.772 298.765 300.760  1.00130.34           C  
ATOM   1624  CD  ARG A 248     216.743 299.445 299.895  1.00130.34           C  
ATOM   1625  NE  ARG A 248     216.547 300.826 300.269  1.00130.34           N  
ATOM   1626  CZ  ARG A 248     215.669 301.189 301.185  1.00130.34           C  
ATOM   1627  NH1 ARG A 248     214.930 300.271 301.777  1.00130.34           N  
ATOM   1628  NH2 ARG A 248     215.514 302.458 301.502  1.00130.34           N  
ATOM   1629  N   PRO A 249     220.554 296.549 302.125  1.00139.02           N  
ATOM   1630  CA  PRO A 249     221.591 295.582 302.507  1.00139.02           C  
ATOM   1631  C   PRO A 249     221.908 294.438 301.561  1.00139.02           C  
ATOM   1632  O   PRO A 249     222.655 293.544 301.962  1.00139.02           O  
ATOM   1633  CB  PRO A 249     221.065 295.028 303.834  1.00139.02           C  
ATOM   1634  CG  PRO A 249     219.628 295.157 303.737  1.00139.02           C  
ATOM   1635  CD  PRO A 249     219.372 296.424 302.985  1.00139.02           C  
ATOM   1636  N   TRP A 250     221.398 294.409 300.339  1.00142.40           N  
ATOM   1637  CA  TRP A 250     221.872 293.375 299.434  1.00142.40           C  
ATOM   1638  C   TRP A 250     223.020 293.823 298.551  1.00142.40           C  
ATOM   1639  O   TRP A 250     223.578 292.992 297.832  1.00142.40           O  
ATOM   1640  CB  TRP A 250     220.754 292.877 298.545  1.00142.40           C  
ATOM   1641  CG  TRP A 250     220.167 293.947 297.772  1.00142.40           C  
ATOM   1642  CD1 TRP A 250     220.580 294.422 296.566  1.00142.40           C  
ATOM   1643  CD2 TRP A 250     219.024 294.690 298.130  1.00142.40           C  
ATOM   1644  NE1 TRP A 250     219.761 295.434 296.159  1.00142.40           N  
ATOM   1645  CE2 TRP A 250     218.790 295.612 297.103  1.00142.40           C  
ATOM   1646  CE3 TRP A 250     218.165 294.661 299.221  1.00142.40           C  
ATOM   1647  CZ2 TRP A 250     217.743 296.497 297.135  1.00142.40           C  
ATOM   1648  CZ3 TRP A 250     217.129 295.535 299.250  1.00142.40           C  
ATOM   1649  CH2 TRP A 250     216.916 296.434 298.207  1.00142.40           C  
ATOM   1650  N   GLU A 251     223.355 295.106 298.539  1.00138.15           N  
ATOM   1651  CA  GLU A 251     224.538 295.543 297.814  1.00138.15           C  
ATOM   1652  C   GLU A 251     225.812 295.329 298.599  1.00138.15           C  
ATOM   1653  O   GLU A 251     226.875 295.762 298.153  1.00138.15           O  
ATOM   1654  CB  GLU A 251     224.461 297.027 297.474  1.00138.15           C  
ATOM   1655  CG  GLU A 251     223.474 297.419 296.422  1.00138.15           C  
ATOM   1656  CD  GLU A 251     223.504 298.912 296.175  1.00138.15           C  
ATOM   1657  OE1 GLU A 251     224.188 299.622 296.938  1.00138.15           O  
ATOM   1658  OE2 GLU A 251     222.860 299.378 295.215  1.00138.15           O  
ATOM   1659  N   LEU A 252     225.738 294.692 299.750  1.00144.28           N  
ATOM   1660  CA  LEU A 252     226.675 294.955 300.821  1.00144.28           C  
ATOM   1661  C   LEU A 252     227.473 293.700 301.096  1.00144.28           C  
ATOM   1662  O   LEU A 252     226.912 292.693 301.533  1.00144.28           O  
ATOM   1663  CB  LEU A 252     225.927 295.420 302.066  1.00144.28           C  
ATOM   1664  CG  LEU A 252     225.545 296.901 302.166  1.00144.28           C  
ATOM   1665  CD1 LEU A 252     224.502 297.355 301.171  1.00144.28           C  
ATOM   1666  CD2 LEU A 252     225.027 297.165 303.555  1.00144.28           C  
ATOM   1667  N   LYS A 253     228.772 293.757 300.836  1.00138.05           N  
ATOM   1668  CA  LYS A 253     229.629 292.639 301.200  1.00138.05           C  
ATOM   1669  C   LYS A 253     229.823 292.713 302.703  1.00138.05           C  
ATOM   1670  O   LYS A 253     230.689 293.422 303.216  1.00138.05           O  
ATOM   1671  CB  LYS A 253     230.951 292.669 300.453  1.00138.05           C  
ATOM   1672  CG  LYS A 253     231.757 291.424 300.714  1.00138.05           C  
ATOM   1673  CD  LYS A 253     233.023 291.379 299.907  1.00138.05           C  
ATOM   1674  CE  LYS A 253     233.752 290.088 300.188  1.00138.05           C  
ATOM   1675  NZ  LYS A 253     235.019 290.005 299.438  1.00138.05           N  
ATOM   1676  N   LYS A 254     228.967 291.992 303.411  1.00146.75           N  
ATOM   1677  CA  LYS A 254     229.038 291.924 304.859  1.00146.75           C  
ATOM   1678  C   LYS A 254     230.175 291.002 305.279  1.00146.75           C  
ATOM   1679  O   LYS A 254     230.261 289.852 304.838  1.00146.75           O  
ATOM   1680  CB  LYS A 254     227.684 291.488 305.411  1.00146.75           C  
ATOM   1681  CG  LYS A 254     227.079 290.280 304.743  1.00146.75           C  
ATOM   1682  CD  LYS A 254     225.648 290.101 305.190  1.00146.75           C  
ATOM   1683  CE  LYS A 254     224.987 288.977 304.427  1.00146.75           C  
ATOM   1684  NZ  LYS A 254     223.570 288.802 304.834  1.00146.75           N  
ATOM   1685  N   THR A 255     231.065 291.526 306.115  1.00158.47           N  
ATOM   1686  CA  THR A 255     232.388 290.954 306.283  1.00158.47           C  
ATOM   1687  C   THR A 255     232.766 290.912 307.753  1.00158.47           C  
ATOM   1688  O   THR A 255     232.659 291.914 308.466  1.00158.47           O  
ATOM   1689  CB  THR A 255     233.418 291.764 305.498  1.00158.47           C  
ATOM   1690  OG1 THR A 255     232.991 291.860 304.135  1.00158.47           O  
ATOM   1691  CG2 THR A 255     234.771 291.087 305.538  1.00158.47           C  
ATOM   1692  N   GLU A 256     233.204 289.739 308.182  1.00156.15           N  
ATOM   1693  CA  GLU A 256     233.640 289.496 309.545  1.00156.15           C  
ATOM   1694  C   GLU A 256     234.898 290.283 309.868  1.00156.15           C  
ATOM   1695  O   GLU A 256     235.856 290.266 309.095  1.00156.15           O  
ATOM   1696  CB  GLU A 256     233.907 288.009 309.689  1.00156.15           C  
ATOM   1697  CG  GLU A 256     234.502 287.583 310.978  1.00156.15           C  
ATOM   1698  CD  GLU A 256     233.540 287.654 312.122  1.00156.15           C  
ATOM   1699  OE1 GLU A 256     232.314 287.621 311.893  1.00156.15           O  
ATOM   1700  OE2 GLU A 256     234.029 287.686 313.259  1.00156.15           O  
ATOM   1701  N   SER A 257     234.910 290.962 311.015  1.00163.84           N  
ATOM   1702  CA  SER A 257     236.066 291.769 311.401  1.00163.84           C  
ATOM   1703  C   SER A 257     236.090 291.968 312.913  1.00163.84           C  
ATOM   1704  O   SER A 257     235.222 291.483 313.642  1.00163.84           O  
ATOM   1705  CB  SER A 257     236.069 293.121 310.687  1.00163.84           C  
ATOM   1706  OG  SER A 257     236.265 292.965 309.295  1.00163.84           O  
ATOM   1707  N   ILE A 258     237.104 292.706 313.373  1.00158.20           N  
ATOM   1708  CA  ILE A 258     237.415 292.884 314.785  1.00158.20           C  
ATOM   1709  C   ILE A 258     237.416 294.374 315.095  1.00158.20           C  
ATOM   1710  O   ILE A 258     237.862 295.182 314.277  1.00158.20           O  
ATOM   1711  CB  ILE A 258     238.779 292.255 315.131  1.00158.20           C  
ATOM   1712  CG1 ILE A 258     238.837 290.808 314.655  1.00158.20           C  
ATOM   1713  CG2 ILE A 258     239.029 292.267 316.618  1.00158.20           C  
ATOM   1714  CD1 ILE A 258     237.775 289.931 315.254  1.00158.20           C  
ATOM   1715  N   ASP A 259     236.901 294.736 316.265  1.00162.30           N  
ATOM   1716  CA  ASP A 259     236.755 296.129 316.649  1.00162.30           C  
ATOM   1717  C   ASP A 259     238.103 296.755 316.997  1.00162.30           C  
ATOM   1718  O   ASP A 259     239.078 296.075 317.310  1.00162.30           O  
ATOM   1719  CB  ASP A 259     235.827 296.242 317.854  1.00162.30           C  
ATOM   1720  CG  ASP A 259     235.286 297.639 318.056  1.00162.30           C  
ATOM   1721  OD1 ASP A 259     235.563 298.509 317.208  1.00162.30           O  
ATOM   1722  OD2 ASP A 259     234.599 297.879 319.067  1.00162.30           O  
ATOM   1723  N   VAL A 260     238.135 298.083 316.934  1.00153.36           N  
ATOM   1724  CA  VAL A 260     239.240 298.917 317.387  1.00153.36           C  
ATOM   1725  C   VAL A 260     238.682 299.983 318.310  1.00153.36           C  
ATOM   1726  O   VAL A 260     237.527 299.896 318.740  1.00153.36           O  
ATOM   1727  CB  VAL A 260     239.985 299.570 316.218  1.00153.36           C  
ATOM   1728  CG1 VAL A 260     240.682 298.531 315.407  1.00153.36           C  
ATOM   1729  CG2 VAL A 260     239.006 300.347 315.363  1.00153.36           C  
ATOM   1730  N   MET A 261     239.532 300.946 318.679  1.00160.11           N  
ATOM   1731  CA  MET A 261     239.191 302.117 319.491  1.00160.11           C  
ATOM   1732  C   MET A 261     238.727 301.746 320.886  1.00160.11           C  
ATOM   1733  O   MET A 261     238.082 302.552 321.560  1.00160.11           O  
ATOM   1734  CB  MET A 261     238.143 302.995 318.809  1.00160.11           C  
ATOM   1735  CG  MET A 261     238.657 303.686 317.601  1.00160.11           C  
ATOM   1736  SD  MET A 261     237.317 304.540 316.800  1.00160.11           S  
ATOM   1737  CE  MET A 261     236.484 303.113 316.125  1.00160.11           C  
ATOM   1738  N   ASP A 262     239.061 300.538 321.321  1.00167.44           N  
ATOM   1739  CA  ASP A 262     238.741 300.012 322.634  1.00167.44           C  
ATOM   1740  C   ASP A 262     239.539 298.739 322.813  1.00167.44           C  
ATOM   1741  O   ASP A 262     239.633 297.928 321.892  1.00167.44           O  
ATOM   1742  CB  ASP A 262     237.247 299.717 322.780  1.00167.44           C  
ATOM   1743  CG  ASP A 262     236.836 299.491 324.214  1.00167.44           C  
ATOM   1744  OD1 ASP A 262     237.694 299.512 325.119  1.00167.44           O  
ATOM   1745  OD2 ASP A 262     235.631 299.296 324.439  1.00167.44           O  
ATOM   1746  N   ALA A 263     240.072 298.553 324.015  1.00167.09           N  
ATOM   1747  CA  ALA A 263     240.921 297.407 324.296  1.00167.09           C  
ATOM   1748  C   ALA A 263     240.158 296.101 324.398  1.00167.09           C  
ATOM   1749  O   ALA A 263     240.789 295.048 324.503  1.00167.09           O  
ATOM   1750  CB  ALA A 263     241.688 297.638 325.589  1.00167.09           C  
ATOM   1751  N   VAL A 264     238.829 296.135 324.381  1.00161.00           N  
ATOM   1752  CA  VAL A 264     238.076 294.913 324.591  1.00161.00           C  
ATOM   1753  C   VAL A 264     238.061 294.022 323.366  1.00161.00           C  
ATOM   1754  O   VAL A 264     237.778 292.825 323.498  1.00161.00           O  
ATOM   1755  CB  VAL A 264     236.647 295.259 325.003  1.00161.00           C  
ATOM   1756  CG1 VAL A 264     236.683 296.019 326.286  1.00161.00           C  
ATOM   1757  CG2 VAL A 264     236.031 296.098 323.943  1.00161.00           C  
ATOM   1758  N   GLY A 265     238.384 294.563 322.193  1.00167.23           N  
ATOM   1759  CA  GLY A 265     238.286 293.838 320.945  1.00167.23           C  
ATOM   1760  C   GLY A 265     236.891 293.319 320.682  1.00167.23           C  
ATOM   1761  O   GLY A 265     236.682 292.103 320.651  1.00167.23           O  
ATOM   1762  N   SER A 266     235.931 294.222 320.509  1.00163.41           N  
ATOM   1763  CA  SER A 266     234.535 293.832 320.418  1.00163.41           C  
ATOM   1764  C   SER A 266     234.251 293.078 319.128  1.00163.41           C  
ATOM   1765  O   SER A 266     235.095 292.917 318.245  1.00163.41           O  
ATOM   1766  CB  SER A 266     233.620 295.045 320.501  1.00163.41           C  
ATOM   1767  OG  SER A 266     233.680 295.656 321.767  1.00163.41           O  
ATOM   1768  N   ASN A 267     233.011 292.645 319.024  1.00168.80           N  
ATOM   1769  CA  ASN A 267     232.573 291.690 318.027  1.00168.80           C  
ATOM   1770  C   ASN A 267     231.782 292.394 316.928  1.00168.80           C  
ATOM   1771  O   ASN A 267     230.556 292.442 316.949  1.00168.80           O  
ATOM   1772  CB  ASN A 267     231.775 290.635 318.741  1.00168.80           C  
ATOM   1773  CG  ASN A 267     230.782 291.227 319.742  1.00168.80           C  
ATOM   1774  OD1 ASN A 267     230.686 292.445 319.880  1.00168.80           O  
ATOM   1775  ND2 ASN A 267     230.036 290.369 320.433  1.00168.80           N  
ATOM   1776  N   ILE A 268     232.490 292.909 315.934  1.00158.37           N  
ATOM   1777  CA  ILE A 268     231.871 293.683 314.890  1.00158.37           C  
ATOM   1778  C   ILE A 268     231.773 292.868 313.609  1.00158.37           C  
ATOM   1779  O   ILE A 268     232.262 291.747 313.511  1.00158.37           O  
ATOM   1780  CB  ILE A 268     232.626 294.981 314.619  1.00158.37           C  
ATOM   1781  CG1 ILE A 268     234.005 294.650 314.073  1.00158.37           C  
ATOM   1782  CG2 ILE A 268     232.735 295.785 315.877  1.00158.37           C  
ATOM   1783  CD1 ILE A 268     234.686 295.835 313.481  1.00158.37           C  
ATOM   1784  N   ARG A 269     231.110 293.449 312.616  1.00160.31           N  
ATOM   1785  CA  ARG A 269     230.991 292.924 311.268  1.00160.31           C  
ATOM   1786  C   ARG A 269     230.767 294.132 310.377  1.00160.31           C  
ATOM   1787  O   ARG A 269     229.903 294.962 310.671  1.00160.31           O  
ATOM   1788  CB  ARG A 269     229.833 291.928 311.175  1.00160.31           C  
ATOM   1789  CG  ARG A 269     229.689 291.203 309.857  1.00160.31           C  
ATOM   1790  CD  ARG A 269     228.671 291.860 308.940  1.00160.31           C  
ATOM   1791  NE  ARG A 269     227.355 291.983 309.558  1.00160.31           N  
ATOM   1792  CZ  ARG A 269     226.450 291.010 309.592  1.00160.31           C  
ATOM   1793  NH1 ARG A 269     225.275 291.212 310.173  1.00160.31           N  
ATOM   1794  NH2 ARG A 269     226.716 289.833 309.046  1.00160.31           N  
ATOM   1795  N   ILE A 270     231.527 294.231 309.296  1.00155.24           N  
ATOM   1796  CA  ILE A 270     231.604 295.460 308.519  1.00155.24           C  
ATOM   1797  C   ILE A 270     230.764 295.331 307.260  1.00155.24           C  
ATOM   1798  O   ILE A 270     231.006 294.452 306.425  1.00155.24           O  
ATOM   1799  CB  ILE A 270     233.055 295.807 308.175  1.00155.24           C  
ATOM   1800  CG1 ILE A 270     233.793 296.240 309.431  1.00155.24           C  
ATOM   1801  CG2 ILE A 270     233.105 296.889 307.147  1.00155.24           C  
ATOM   1802  CD1 ILE A 270     235.253 296.443 309.206  1.00155.24           C  
ATOM   1803  N   ASP A 271     229.773 296.209 307.123  1.00156.64           N  
ATOM   1804  CA  ASP A 271     229.035 296.350 305.881  1.00156.64           C  
ATOM   1805  C   ASP A 271     229.868 297.179 304.914  1.00156.64           C  
ATOM   1806  O   ASP A 271     230.299 298.288 305.251  1.00156.64           O  
ATOM   1807  CB  ASP A 271     227.688 297.021 306.139  1.00156.64           C  
ATOM   1808  CG  ASP A 271     226.723 296.136 306.912  1.00156.64           C  
ATOM   1809  OD1 ASP A 271     226.841 294.894 306.822  1.00156.64           O  
ATOM   1810  OD2 ASP A 271     225.828 296.688 307.588  1.00156.64           O  
ATOM   1811  N   SER A 272     230.084 296.657 303.715  1.00143.13           N  
ATOM   1812  CA  SER A 272     230.952 297.303 302.746  1.00143.13           C  
ATOM   1813  C   SER A 272     230.269 297.350 301.394  1.00143.13           C  
ATOM   1814  O   SER A 272     229.739 296.336 300.933  1.00143.13           O  
ATOM   1815  CB  SER A 272     232.264 296.549 302.624  1.00143.13           C  
ATOM   1816  OG  SER A 272     232.019 295.265 302.092  1.00143.13           O  
ATOM   1817  N   LYS A 273     230.301 298.517 300.754  1.00140.92           N  
ATOM   1818  CA  LYS A 273     229.850 298.632 299.377  1.00140.92           C  
ATOM   1819  C   LYS A 273     230.974 298.334 298.397  1.00140.92           C  
ATOM   1820  O   LYS A 273     230.718 298.132 297.207  1.00140.92           O  
ATOM   1821  CB  LYS A 273     229.270 300.030 299.127  1.00140.92           C  
ATOM   1822  CG  LYS A 273     228.380 300.142 297.894  1.00140.92           C  
ATOM   1823  CD  LYS A 273     227.754 301.510 297.755  1.00140.92           C  
ATOM   1824  CE  LYS A 273     226.873 301.567 296.518  1.00140.92           C  
ATOM   1825  NZ  LYS A 273     226.241 302.901 296.335  1.00140.92           N  
ATOM   1826  N   GLY A 274     232.205 298.248 298.876  1.00159.08           N  
ATOM   1827  CA  GLY A 274     233.285 297.766 298.046  1.00159.08           C  
ATOM   1828  C   GLY A 274     234.523 298.629 298.099  1.00159.08           C  
ATOM   1829  O   GLY A 274     235.644 298.119 298.085  1.00159.08           O  
ATOM   1830  N   VAL A 275     234.347 299.940 298.159  1.00154.24           N  
ATOM   1831  CA  VAL A 275     235.425 300.857 298.492  1.00154.24           C  
ATOM   1832  C   VAL A 275     235.085 301.666 299.729  1.00154.24           C  
ATOM   1833  O   VAL A 275     235.834 301.670 300.710  1.00154.24           O  
ATOM   1834  CB  VAL A 275     235.764 301.783 297.313  1.00154.24           C  
ATOM   1835  CG1 VAL A 275     236.770 302.817 297.746  1.00154.24           C  
ATOM   1836  CG2 VAL A 275     236.317 300.971 296.171  1.00154.24           C  
ATOM   1837  N   GLU A 276     233.945 302.338 299.712  1.00158.18           N  
ATOM   1838  CA  GLU A 276     233.460 302.961 300.926  1.00158.18           C  
ATOM   1839  C   GLU A 276     232.898 301.909 301.867  1.00158.18           C  
ATOM   1840  O   GLU A 276     232.308 300.910 301.449  1.00158.18           O  
ATOM   1841  CB  GLU A 276     232.392 304.003 300.616  1.00158.18           C  
ATOM   1842  CG  GLU A 276     232.924 305.260 299.969  1.00158.18           C  
ATOM   1843  CD  GLU A 276     231.844 306.294 299.741  1.00158.18           C  
ATOM   1844  OE1 GLU A 276     230.658 305.968 299.952  1.00158.18           O  
ATOM   1845  OE2 GLU A 276     232.176 307.434 299.359  1.00158.18           O  
ATOM   1846  N   VAL A 277     233.104 302.142 303.149  1.00144.77           N  
ATOM   1847  CA  VAL A 277     232.521 301.331 304.198  1.00144.77           C  
ATOM   1848  C   VAL A 277     231.227 301.994 304.620  1.00144.77           C  
ATOM   1849  O   VAL A 277     231.229 303.152 305.046  1.00144.77           O  
ATOM   1850  CB  VAL A 277     233.477 301.209 305.382  1.00144.77           C  
ATOM   1851  CG1 VAL A 277     232.797 300.487 306.496  1.00144.77           C  
ATOM   1852  CG2 VAL A 277     234.722 300.509 304.938  1.00144.77           C  
ATOM   1853  N   MET A 278     230.120 301.273 304.511  1.00155.35           N  
ATOM   1854  CA  MET A 278     228.839 301.906 304.784  1.00155.35           C  
ATOM   1855  C   MET A 278     228.586 302.033 306.277  1.00155.35           C  
ATOM   1856  O   MET A 278     228.452 303.142 306.800  1.00155.35           O  
ATOM   1857  CB  MET A 278     227.723 301.121 304.106  1.00155.35           C  
ATOM   1858  CG  MET A 278     227.717 301.240 302.586  1.00155.35           C  
ATOM   1859  SD  MET A 278     227.274 302.882 301.987  1.00155.35           S  
ATOM   1860  CE  MET A 278     228.849 303.535 301.469  1.00155.35           C  
ATOM   1861  N   ARG A 279     228.526 300.911 306.977  1.00147.10           N  
ATOM   1862  CA  ARG A 279     228.214 300.929 308.395  1.00147.10           C  
ATOM   1863  C   ARG A 279     228.767 299.661 309.019  1.00147.10           C  
ATOM   1864  O   ARG A 279     229.325 298.800 308.337  1.00147.10           O  
ATOM   1865  CB  ARG A 279     226.710 301.073 308.625  1.00147.10           C  
ATOM   1866  CG  ARG A 279     225.876 299.938 308.079  1.00147.10           C  
ATOM   1867  CD  ARG A 279     224.394 300.241 308.261  1.00147.10           C  
ATOM   1868  NE  ARG A 279     223.537 299.261 307.602  1.00147.10           N  
ATOM   1869  CZ  ARG A 279     223.006 298.209 308.209  1.00147.10           C  
ATOM   1870  NH1 ARG A 279     223.215 298.013 309.497  1.00147.10           N  
ATOM   1871  NH2 ARG A 279     222.245 297.367 307.531  1.00147.10           N  
ATOM   1872  N   VAL A 280     228.634 299.565 310.332  1.00145.42           N  
ATOM   1873  CA  VAL A 280     229.050 298.375 311.047  1.00145.42           C  
ATOM   1874  C   VAL A 280     227.865 297.830 311.820  1.00145.42           C  
ATOM   1875  O   VAL A 280     226.905 298.537 312.129  1.00145.42           O  
ATOM   1876  CB  VAL A 280     230.231 298.645 311.989  1.00145.42           C  
ATOM   1877  CG1 VAL A 280     231.464 298.970 311.195  1.00145.42           C  
ATOM   1878  CG2 VAL A 280     229.900 299.793 312.899  1.00145.42           C  
ATOM   1879  N   ILE A 281     227.932 296.541 312.109  1.00146.51           N  
ATOM   1880  CA  ILE A 281     226.924 295.873 312.913  1.00146.51           C  
ATOM   1881  C   ILE A 281     227.683 295.052 313.937  1.00146.51           C  
ATOM   1882  O   ILE A 281     228.585 294.298 313.566  1.00146.51           O  
ATOM   1883  CB  ILE A 281     226.022 294.973 312.063  1.00146.51           C  
ATOM   1884  CG1 ILE A 281     225.192 295.785 311.074  1.00146.51           C  
ATOM   1885  CG2 ILE A 281     225.129 294.131 312.948  1.00146.51           C  
ATOM   1886  CD1 ILE A 281     224.483 294.924 310.048  1.00146.51           C  
ATOM   1887  N   PRO A 282     227.370 295.157 315.221  1.00145.54           N  
ATOM   1888  CA  PRO A 282     228.023 294.290 316.205  1.00145.54           C  
ATOM   1889  C   PRO A 282     227.524 292.859 316.083  1.00145.54           C  
ATOM   1890  O   PRO A 282     226.327 292.599 316.177  1.00145.54           O  
ATOM   1891  CB  PRO A 282     227.634 294.919 317.544  1.00145.54           C  
ATOM   1892  CG  PRO A 282     226.386 295.661 317.255  1.00145.54           C  
ATOM   1893  CD  PRO A 282     226.494 296.150 315.847  1.00145.54           C  
ATOM   1894  N   ARG A 283     228.446 291.928 315.863  1.00151.94           N  
ATOM   1895  CA  ARG A 283     228.041 290.540 315.728  1.00151.94           C  
ATOM   1896  C   ARG A 283     227.885 289.912 317.107  1.00151.94           C  
ATOM   1897  O   ARG A 283     228.062 290.560 318.139  1.00151.94           O  
ATOM   1898  CB  ARG A 283     229.043 289.754 314.888  1.00151.94           C  
ATOM   1899  CG  ARG A 283     230.334 289.531 315.589  1.00151.94           C  
ATOM   1900  CD  ARG A 283     231.337 288.752 314.809  1.00151.94           C  
ATOM   1901  NE  ARG A 283     232.505 288.528 315.649  1.00151.94           N  
ATOM   1902  CZ  ARG A 283     233.553 289.336 315.694  1.00151.94           C  
ATOM   1903  NH1 ARG A 283     233.606 290.383 314.896  1.00151.94           N  
ATOM   1904  NH2 ARG A 283     234.565 289.069 316.502  1.00151.94           N  
ATOM   1905  N   VAL A 284     227.547 288.631 317.130  1.00152.70           N  
ATOM   1906  CA  VAL A 284     227.273 287.918 318.367  1.00152.70           C  
ATOM   1907  C   VAL A 284     228.510 287.143 318.768  1.00152.70           C  
ATOM   1908  O   VAL A 284     229.048 286.365 317.974  1.00152.70           O  
ATOM   1909  CB  VAL A 284     226.070 286.980 318.213  1.00152.70           C  
ATOM   1910  CG1 VAL A 284     225.902 286.134 319.453  1.00152.70           C  
ATOM   1911  CG2 VAL A 284     224.827 287.791 317.968  1.00152.70           C  
ATOM   1912  N   HIS A 285     228.958 287.354 320.001  1.00162.32           N  
ATOM   1913  CA  HIS A 285     230.114 286.646 320.545  1.00162.32           C  
ATOM   1914  C   HIS A 285     229.949 286.634 322.058  1.00162.32           C  
ATOM   1915  O   HIS A 285     230.266 287.627 322.718  1.00162.32           O  
ATOM   1916  CB  HIS A 285     231.406 287.320 320.133  1.00162.32           C  
ATOM   1917  CG  HIS A 285     232.624 286.673 320.687  1.00162.32           C  
ATOM   1918  ND1 HIS A 285     233.101 286.952 321.947  1.00162.32           N  
ATOM   1919  CD2 HIS A 285     233.480 285.782 320.146  1.00162.32           C  
ATOM   1920  CE1 HIS A 285     234.192 286.244 322.164  1.00162.32           C  
ATOM   1921  NE2 HIS A 285     234.443 285.523 321.087  1.00162.32           N  
ATOM   1922  N   GLU A 286     229.531 285.482 322.587  1.00169.43           N  
ATOM   1923  CA  GLU A 286     228.852 285.414 323.877  1.00169.43           C  
ATOM   1924  C   GLU A 286     229.741 285.842 325.033  1.00169.43           C  
ATOM   1925  O   GLU A 286     229.254 286.451 325.991  1.00169.43           O  
ATOM   1926  CB  GLU A 286     228.340 283.995 324.106  1.00169.43           C  
ATOM   1927  CG  GLU A 286     227.492 283.810 325.345  1.00169.43           C  
ATOM   1928  CD  GLU A 286     226.137 284.485 325.248  1.00169.43           C  
ATOM   1929  OE1 GLU A 286     225.631 284.671 324.123  1.00169.43           O  
ATOM   1930  OE2 GLU A 286     225.570 284.823 326.305  1.00169.43           O  
ATOM   1931  N   ASP A 287     231.039 285.574 324.952  1.00168.08           N  
ATOM   1932  CA  ASP A 287     231.928 286.027 326.011  1.00168.08           C  
ATOM   1933  C   ASP A 287     232.174 287.519 325.909  1.00168.08           C  
ATOM   1934  O   ASP A 287     231.886 288.277 326.839  1.00168.08           O  
ATOM   1935  CB  ASP A 287     233.245 285.274 325.951  1.00168.08           C  
ATOM   1936  CG  ASP A 287     233.090 283.837 326.326  1.00168.08           C  
ATOM   1937  OD1 ASP A 287     232.152 283.531 327.090  1.00168.08           O  
ATOM   1938  OD2 ASP A 287     233.903 283.014 325.864  1.00168.08           O  
ATOM   1939  N   VAL A 288     232.699 287.960 324.785  1.00160.92           N  
ATOM   1940  CA  VAL A 288     233.172 289.321 324.650  1.00160.92           C  
ATOM   1941  C   VAL A 288     232.069 290.121 323.976  1.00160.92           C  
ATOM   1942  O   VAL A 288     231.877 290.025 322.761  1.00160.92           O  
ATOM   1943  CB  VAL A 288     234.480 289.378 323.869  1.00160.92           C  
ATOM   1944  CG1 VAL A 288     234.962 290.797 323.773  1.00160.92           C  
ATOM   1945  CG2 VAL A 288     235.505 288.508 324.538  1.00160.92           C  
ATOM   1946  N   ASN A 289     231.333 290.884 324.789  1.00166.46           N  
ATOM   1947  CA  ASN A 289     230.475 291.987 324.353  1.00166.46           C  
ATOM   1948  C   ASN A 289     229.352 291.497 323.453  1.00166.46           C  
ATOM   1949  O   ASN A 289     229.198 291.943 322.320  1.00166.46           O  
ATOM   1950  CB  ASN A 289     231.298 293.057 323.651  1.00166.46           C  
ATOM   1951  CG  ASN A 289     232.382 293.595 324.531  1.00166.46           C  
ATOM   1952  OD1 ASN A 289     232.206 293.739 325.739  1.00166.46           O  
ATOM   1953  ND2 ASN A 289     233.526 293.882 323.935  1.00166.46           N  
ATOM   1954  N   GLU A 290     228.533 290.624 324.039  1.00160.30           N  
ATOM   1955  CA  GLU A 290     227.754 289.624 323.318  1.00160.30           C  
ATOM   1956  C   GLU A 290     226.847 290.189 322.234  1.00160.30           C  
ATOM   1957  O   GLU A 290     226.628 289.533 321.211  1.00160.30           O  
ATOM   1958  CB  GLU A 290     226.956 288.837 324.349  1.00160.30           C  
ATOM   1959  CG  GLU A 290     226.140 289.732 325.246  1.00160.30           C  
ATOM   1960  CD  GLU A 290     225.574 288.999 326.418  1.00160.30           C  
ATOM   1961  OE1 GLU A 290     225.855 287.792 326.548  1.00160.30           O  
ATOM   1962  OE2 GLU A 290     224.851 289.628 327.215  1.00160.30           O  
ATOM   1963  N   GLU A 291     226.336 291.402 322.415  1.00151.08           N  
ATOM   1964  CA  GLU A 291     225.451 291.975 321.414  1.00151.08           C  
ATOM   1965  C   GLU A 291     225.676 293.456 321.186  1.00151.08           C  
ATOM   1966  O   GLU A 291     224.841 294.089 320.532  1.00151.08           O  
ATOM   1967  CB  GLU A 291     223.993 291.782 321.801  1.00151.08           C  
ATOM   1968  CG  GLU A 291     223.458 290.383 321.652  1.00151.08           C  
ATOM   1969  CD  GLU A 291     222.075 290.272 322.224  1.00151.08           C  
ATOM   1970  OE1 GLU A 291     221.641 291.259 322.856  1.00151.08           O  
ATOM   1971  OE2 GLU A 291     221.433 289.211 322.061  1.00151.08           O  
ATOM   1972  N   TRP A 292     226.736 294.047 321.717  1.00139.64           N  
ATOM   1973  CA  TRP A 292     226.766 295.492 321.803  1.00139.64           C  
ATOM   1974  C   TRP A 292     228.045 296.032 321.199  1.00139.64           C  
ATOM   1975  O   TRP A 292     229.053 295.335 321.088  1.00139.64           O  
ATOM   1976  CB  TRP A 292     226.646 295.943 323.251  1.00139.64           C  
ATOM   1977  CG  TRP A 292     225.649 295.142 323.991  1.00139.64           C  
ATOM   1978  CD1 TRP A 292     225.912 294.234 324.963  1.00139.64           C  
ATOM   1979  CD2 TRP A 292     224.250 295.064 323.742  1.00139.64           C  
ATOM   1980  NE1 TRP A 292     224.756 293.645 325.389  1.00139.64           N  
ATOM   1981  CE2 TRP A 292     223.719 294.133 324.648  1.00139.64           C  
ATOM   1982  CE3 TRP A 292     223.387 295.715 322.865  1.00139.64           C  
ATOM   1983  CZ2 TRP A 292     222.374 293.837 324.702  1.00139.64           C  
ATOM   1984  CZ3 TRP A 292     222.059 295.412 322.911  1.00139.64           C  
ATOM   1985  CH2 TRP A 292     221.559 294.486 323.828  1.00139.64           C  
ATOM   1986  N   ILE A 293     227.988 297.294 320.813  1.00142.76           N  
ATOM   1987  CA  ILE A 293     229.160 298.007 320.346  1.00142.76           C  
ATOM   1988  C   ILE A 293     229.363 299.201 321.266  1.00142.76           C  
ATOM   1989  O   ILE A 293     228.423 299.693 321.900  1.00142.76           O  
ATOM   1990  CB  ILE A 293     229.014 298.438 318.866  1.00142.76           C  
ATOM   1991  CG1 ILE A 293     230.364 298.796 318.257  1.00142.76           C  
ATOM   1992  CG2 ILE A 293     228.114 299.638 318.715  1.00142.76           C  
ATOM   1993  CD1 ILE A 293     230.313 299.061 316.781  1.00142.76           C  
ATOM   1994  N   ASN A 294     230.612 299.614 321.404  1.00154.00           N  
ATOM   1995  CA  ASN A 294     230.887 300.936 321.929  1.00154.00           C  
ATOM   1996  C   ASN A 294     230.388 301.964 320.936  1.00154.00           C  
ATOM   1997  O   ASN A 294     230.494 301.773 319.722  1.00154.00           O  
ATOM   1998  CB  ASN A 294     232.375 301.094 322.162  1.00154.00           C  
ATOM   1999  CG  ASN A 294     232.867 300.207 323.264  1.00154.00           C  
ATOM   2000  OD1 ASN A 294     232.344 300.231 324.375  1.00154.00           O  
ATOM   2001  ND2 ASN A 294     233.821 299.353 322.944  1.00154.00           N  
ATOM   2002  N   ASP A 295     229.830 303.051 321.459  1.00153.50           N  
ATOM   2003  CA  ASP A 295     229.139 304.001 320.599  1.00153.50           C  
ATOM   2004  C   ASP A 295     230.117 304.750 319.708  1.00153.50           C  
ATOM   2005  O   ASP A 295     229.751 305.186 318.614  1.00153.50           O  
ATOM   2006  CB  ASP A 295     228.338 304.981 321.449  1.00153.50           C  
ATOM   2007  CG  ASP A 295     227.236 305.659 320.669  1.00153.50           C  
ATOM   2008  OD1 ASP A 295     226.155 305.049 320.512  1.00153.50           O  
ATOM   2009  OD2 ASP A 295     227.459 306.786 320.186  1.00153.50           O  
ATOM   2010  N   LYS A 296     231.362 304.887 320.156  1.00153.50           N  
ATOM   2011  CA  LYS A 296     232.400 305.446 319.306  1.00153.50           C  
ATOM   2012  C   LYS A 296     232.709 304.525 318.141  1.00153.50           C  
ATOM   2013  O   LYS A 296     232.883 304.984 317.006  1.00153.50           O  
ATOM   2014  CB  LYS A 296     233.653 305.697 320.133  1.00153.50           C  
ATOM   2015  CG  LYS A 296     234.836 306.202 319.353  1.00153.50           C  
ATOM   2016  CD  LYS A 296     235.905 306.708 320.298  1.00153.50           C  
ATOM   2017  CE  LYS A 296     236.564 305.585 321.058  1.00153.50           C  
ATOM   2018  NZ  LYS A 296     237.660 306.122 321.909  1.00153.50           N  
ATOM   2019  N   SER A 297     232.739 303.221 318.396  1.00152.55           N  
ATOM   2020  CA  SER A 297     233.109 302.272 317.360  1.00152.55           C  
ATOM   2021  C   SER A 297     232.056 302.135 316.281  1.00152.55           C  
ATOM   2022  O   SER A 297     232.350 301.591 315.215  1.00152.55           O  
ATOM   2023  CB  SER A 297     233.379 300.908 317.971  1.00152.55           C  
ATOM   2024  OG  SER A 297     233.596 299.968 316.942  1.00152.55           O  
ATOM   2025  N   ARG A 298     230.843 302.612 316.527  1.00142.72           N  
ATOM   2026  CA  ARG A 298     229.830 302.554 315.495  1.00142.72           C  
ATOM   2027  C   ARG A 298     230.095 303.557 314.382  1.00142.72           C  
ATOM   2028  O   ARG A 298     229.667 303.340 313.246  1.00142.72           O  
ATOM   2029  CB  ARG A 298     228.461 302.761 316.136  1.00142.72           C  
ATOM   2030  CG  ARG A 298     227.297 302.591 315.202  1.00142.72           C  
ATOM   2031  CD  ARG A 298     225.988 302.551 315.931  1.00142.72           C  
ATOM   2032  NE  ARG A 298     225.849 301.326 316.702  1.00142.72           N  
ATOM   2033  CZ  ARG A 298     225.454 300.170 316.186  1.00142.72           C  
ATOM   2034  NH1 ARG A 298     225.148 300.077 314.901  1.00142.72           N  
ATOM   2035  NH2 ARG A 298     225.328 299.108 316.962  1.00142.72           N  
ATOM   2036  N   PHE A 299     230.852 304.606 314.641  1.00139.26           N  
ATOM   2037  CA  PHE A 299     230.921 305.684 313.674  1.00139.26           C  
ATOM   2038  C   PHE A 299     232.342 305.956 313.238  1.00139.26           C  
ATOM   2039  O   PHE A 299     232.755 307.096 313.041  1.00139.26           O  
ATOM   2040  CB  PHE A 299     230.250 306.916 314.242  1.00139.26           C  
ATOM   2041  CG  PHE A 299     228.853 306.654 314.625  1.00139.26           C  
ATOM   2042  CD1 PHE A 299     227.889 306.544 313.660  1.00139.26           C  
ATOM   2043  CD2 PHE A 299     228.508 306.445 315.943  1.00139.26           C  
ATOM   2044  CE1 PHE A 299     226.605 306.272 313.999  1.00139.26           C  
ATOM   2045  CE2 PHE A 299     227.216 306.171 316.285  1.00139.26           C  
ATOM   2046  CZ  PHE A 299     226.264 306.086 315.308  1.00139.26           C  
ATOM   2047  N   ALA A 300     233.097 304.890 313.052  1.00151.25           N  
ATOM   2048  CA  ALA A 300     234.381 304.998 312.392  1.00151.25           C  
ATOM   2049  C   ALA A 300     234.250 305.179 310.891  1.00151.25           C  
ATOM   2050  O   ALA A 300     235.235 305.539 310.243  1.00151.25           O  
ATOM   2051  CB  ALA A 300     235.217 303.754 312.677  1.00151.25           C  
ATOM   2052  N   CYS A 301     233.071 304.917 310.331  1.00159.33           N  
ATOM   2053  CA  CYS A 301     232.891 304.982 308.886  1.00159.33           C  
ATOM   2054  C   CYS A 301     232.977 306.418 308.397  1.00159.33           C  
ATOM   2055  O   CYS A 301     233.720 306.730 307.459  1.00159.33           O  
ATOM   2056  CB  CYS A 301     231.543 304.372 308.516  1.00159.33           C  
ATOM   2057  SG  CYS A 301     231.358 302.667 309.052  1.00159.33           S  
ATOM   2058  N   ASP A 302     232.241 307.312 309.049  1.00154.38           N  
ATOM   2059  CA  ASP A 302     232.407 308.736 308.826  1.00154.38           C  
ATOM   2060  C   ASP A 302     233.762 309.225 309.316  1.00154.38           C  
ATOM   2061  O   ASP A 302     234.227 310.277 308.874  1.00154.38           O  
ATOM   2062  CB  ASP A 302     231.257 309.475 309.511  1.00154.38           C  
ATOM   2063  CG  ASP A 302     231.261 310.964 309.247  1.00154.38           C  
ATOM   2064  OD1 ASP A 302     231.022 311.377 308.096  1.00154.38           O  
ATOM   2065  OD2 ASP A 302     231.455 311.721 310.212  1.00154.38           O  
ATOM   2066  N   GLY A 303     234.414 308.483 310.202  1.00147.43           N  
ATOM   2067  CA  GLY A 303     235.801 308.759 310.487  1.00147.43           C  
ATOM   2068  C   GLY A 303     236.781 308.156 309.524  1.00147.43           C  
ATOM   2069  O   GLY A 303     237.972 308.463 309.592  1.00147.43           O  
ATOM   2070  N   LEU A 304     236.330 307.298 308.619  1.00138.69           N  
ATOM   2071  CA  LEU A 304     237.292 306.639 307.752  1.00138.69           C  
ATOM   2072  C   LEU A 304     237.483 307.399 306.450  1.00138.69           C  
ATOM   2073  O   LEU A 304     238.584 307.858 306.150  1.00138.69           O  
ATOM   2074  CB  LEU A 304     236.857 305.207 307.464  1.00138.69           C  
ATOM   2075  CG  LEU A 304     237.901 304.484 306.632  1.00138.69           C  
ATOM   2076  CD1 LEU A 304     239.192 304.402 307.405  1.00138.69           C  
ATOM   2077  CD2 LEU A 304     237.410 303.105 306.269  1.00138.69           C  
ATOM   2078  N   LYS A 305     236.408 307.595 305.700  1.00143.64           N  
ATOM   2079  CA  LYS A 305     236.490 307.992 304.301  1.00143.64           C  
ATOM   2080  C   LYS A 305     236.613 309.492 304.113  1.00143.64           C  
ATOM   2081  O   LYS A 305     236.215 310.017 303.067  1.00143.64           O  
ATOM   2082  CB  LYS A 305     235.267 307.459 303.561  1.00143.64           C  
ATOM   2083  CG  LYS A 305     233.966 307.934 304.175  1.00143.64           C  
ATOM   2084  CD  LYS A 305     232.762 307.296 303.524  1.00143.64           C  
ATOM   2085  CE  LYS A 305     231.491 307.777 304.193  1.00143.64           C  
ATOM   2086  NZ  LYS A 305     231.430 307.342 305.619  1.00143.64           N  
ATOM   2087  N   THR A 306     237.168 310.204 305.083  1.00143.97           N  
ATOM   2088  CA  THR A 306     237.085 311.652 305.094  1.00143.97           C  
ATOM   2089  C   THR A 306     238.400 312.374 304.839  1.00143.97           C  
ATOM   2090  O   THR A 306     238.418 313.323 304.055  1.00143.97           O  
ATOM   2091  CB  THR A 306     236.468 312.101 306.422  1.00143.97           C  
ATOM   2092  OG1 THR A 306     236.595 313.520 306.560  1.00143.97           O  
ATOM   2093  CG2 THR A 306     237.073 311.356 307.605  1.00143.97           C  
ATOM   2094  N   GLN A 307     239.492 312.004 305.502  1.00141.49           N  
ATOM   2095  CA  GLN A 307     240.756 312.733 305.393  1.00141.49           C  
ATOM   2096  C   GLN A 307     241.934 311.777 305.391  1.00141.49           C  
ATOM   2097  O   GLN A 307     242.921 311.979 306.096  1.00141.49           O  
ATOM   2098  CB  GLN A 307     240.926 313.738 306.527  1.00141.49           C  
ATOM   2099  CG  GLN A 307     240.066 314.966 306.434  1.00141.49           C  
ATOM   2100  CD  GLN A 307     240.301 315.893 307.590  1.00141.49           C  
ATOM   2101  OE1 GLN A 307     241.022 315.558 308.527  1.00141.49           O  
ATOM   2102  NE2 GLN A 307     239.714 317.078 307.528  1.00141.49           N  
ATOM   2103  N   ARG A 308     241.840 310.701 304.630  1.00143.86           N  
ATOM   2104  CA  ARG A 308     242.899 309.714 304.698  1.00143.86           C  
ATOM   2105  C   ARG A 308     244.124 310.148 303.921  1.00143.86           C  
ATOM   2106  O   ARG A 308     244.052 310.934 302.974  1.00143.86           O  
ATOM   2107  CB  ARG A 308     242.433 308.360 304.187  1.00143.86           C  
ATOM   2108  CG  ARG A 308     241.601 307.627 305.179  1.00143.86           C  
ATOM   2109  CD  ARG A 308     241.181 306.288 304.643  1.00143.86           C  
ATOM   2110  NE  ARG A 308     242.353 305.468 304.380  1.00143.86           N  
ATOM   2111  CZ  ARG A 308     242.955 304.724 305.296  1.00143.86           C  
ATOM   2112  NH1 ARG A 308     242.489 304.695 306.533  1.00143.86           N  
ATOM   2113  NH2 ARG A 308     244.022 304.009 304.980  1.00143.86           N  
ATOM   2114  N   LEU A 309     245.256 309.612 304.347  1.00151.45           N  
ATOM   2115  CA  LEU A 309     246.532 309.807 303.683  1.00151.45           C  
ATOM   2116  C   LEU A 309     246.618 308.813 302.539  1.00151.45           C  
ATOM   2117  O   LEU A 309     246.590 307.603 302.769  1.00151.45           O  
ATOM   2118  CB  LEU A 309     247.651 309.569 304.685  1.00151.45           C  
ATOM   2119  CG  LEU A 309     247.429 310.354 305.975  1.00151.45           C  
ATOM   2120  CD1 LEU A 309     248.429 309.939 307.021  1.00151.45           C  
ATOM   2121  CD2 LEU A 309     247.515 311.837 305.724  1.00151.45           C  
ATOM   2122  N   THR A 310     246.695 309.300 301.311  1.00153.51           N  
ATOM   2123  CA  THR A 310     246.655 308.398 300.172  1.00153.51           C  
ATOM   2124  C   THR A 310     248.008 308.187 299.524  1.00153.51           C  
ATOM   2125  O   THR A 310     248.132 307.326 298.649  1.00153.51           O  
ATOM   2126  CB  THR A 310     245.678 308.922 299.124  1.00153.51           C  
ATOM   2127  OG1 THR A 310     246.071 310.244 298.737  1.00153.51           O  
ATOM   2128  CG2 THR A 310     244.279 308.956 299.691  1.00153.51           C  
ATOM   2129  N   THR A 311     249.021 308.927 299.948  1.00144.47           N  
ATOM   2130  CA  THR A 311     250.272 309.042 299.220  1.00144.47           C  
ATOM   2131  C   THR A 311     251.313 309.555 300.194  1.00144.47           C  
ATOM   2132  O   THR A 311     250.947 310.163 301.201  1.00144.47           O  
ATOM   2133  CB  THR A 311     250.101 309.988 298.021  1.00144.47           C  
ATOM   2134  OG1 THR A 311     251.347 310.185 297.350  1.00144.47           O  
ATOM   2135  CG2 THR A 311     249.520 311.316 298.452  1.00144.47           C  
ATOM   2136  N   PRO A 312     252.593 309.264 299.985  1.00136.07           N  
ATOM   2137  CA  PRO A 312     253.602 309.776 300.916  1.00136.07           C  
ATOM   2138  C   PRO A 312     253.854 311.260 300.724  1.00136.07           C  
ATOM   2139  O   PRO A 312     253.961 311.753 299.601  1.00136.07           O  
ATOM   2140  CB  PRO A 312     254.843 308.943 300.586  1.00136.07           C  
ATOM   2141  CG  PRO A 312     254.615 308.440 299.231  1.00136.07           C  
ATOM   2142  CD  PRO A 312     253.150 308.216 299.120  1.00136.07           C  
ATOM   2143  N   LEU A 313     253.942 311.973 301.842  1.00149.29           N  
ATOM   2144  CA  LEU A 313     254.152 313.411 301.842  1.00149.29           C  
ATOM   2145  C   LEU A 313     255.422 313.762 302.592  1.00149.29           C  
ATOM   2146  O   LEU A 313     255.718 313.184 303.640  1.00149.29           O  
ATOM   2147  CB  LEU A 313     252.983 314.159 302.465  1.00149.29           C  
ATOM   2148  CG  LEU A 313     251.861 314.562 301.509  1.00149.29           C  
ATOM   2149  CD1 LEU A 313     251.017 313.400 301.100  1.00149.29           C  
ATOM   2150  CD2 LEU A 313     250.988 315.644 302.109  1.00149.29           C  
ATOM   2151  N   ILE A 314     256.164 314.717 302.037  1.00152.64           N  
ATOM   2152  CA  ILE A 314     257.441 315.184 302.559  1.00152.64           C  
ATOM   2153  C   ILE A 314     257.370 316.701 302.637  1.00152.64           C  
ATOM   2154  O   ILE A 314     256.795 317.345 301.753  1.00152.64           O  
ATOM   2155  CB  ILE A 314     258.605 314.738 301.647  1.00152.64           C  
ATOM   2156  CG1 ILE A 314     258.669 313.219 301.552  1.00152.64           C  
ATOM   2157  CG2 ILE A 314     259.946 315.243 302.135  1.00152.64           C  
ATOM   2158  CD1 ILE A 314     259.581 312.747 300.465  1.00152.64           C  
ATOM   2159  N   ARG A 315     257.930 317.279 303.692  1.00157.60           N  
ATOM   2160  CA  ARG A 315     258.003 318.724 303.791  1.00157.60           C  
ATOM   2161  C   ARG A 315     259.339 319.231 303.279  1.00157.60           C  
ATOM   2162  O   ARG A 315     260.389 318.638 303.543  1.00157.60           O  
ATOM   2163  CB  ARG A 315     257.764 319.212 305.219  1.00157.60           C  
ATOM   2164  CG  ARG A 315     258.700 318.706 306.276  1.00157.60           C  
ATOM   2165  CD  ARG A 315     258.269 319.248 307.612  1.00157.60           C  
ATOM   2166  NE  ARG A 315     259.059 318.735 308.720  1.00157.60           N  
ATOM   2167  CZ  ARG A 315     258.864 319.099 309.981  1.00157.60           C  
ATOM   2168  NH1 ARG A 315     257.907 319.973 310.267  1.00157.60           N  
ATOM   2169  NH2 ARG A 315     259.612 318.591 310.951  1.00157.60           N  
ATOM   2170  N   VAL A 316     259.274 320.299 302.491  1.00159.11           N  
ATOM   2171  CA  VAL A 316     260.399 321.213 302.382  1.00159.11           C  
ATOM   2172  C   VAL A 316     260.588 321.933 303.708  1.00159.11           C  
ATOM   2173  O   VAL A 316     261.714 322.176 304.156  1.00159.11           O  
ATOM   2174  CB  VAL A 316     260.150 322.194 301.223  1.00159.11           C  
ATOM   2175  CG1 VAL A 316     261.286 323.181 301.089  1.00159.11           C  
ATOM   2176  CG2 VAL A 316     259.939 321.436 299.926  1.00159.11           C  
ATOM   2177  N   GLY A 317     259.480 322.244 304.369  1.00159.03           N  
ATOM   2178  CA  GLY A 317     259.426 322.850 305.682  1.00159.03           C  
ATOM   2179  C   GLY A 317     258.413 323.965 305.610  1.00159.03           C  
ATOM   2180  O   GLY A 317     258.580 324.914 304.837  1.00159.03           O  
ATOM   2181  N   ASP A 318     257.332 323.828 306.389  1.00167.45           N  
ATOM   2182  CA  ASP A 318     256.089 324.616 306.282  1.00167.45           C  
ATOM   2183  C   ASP A 318     255.493 324.630 304.866  1.00167.45           C  
ATOM   2184  O   ASP A 318     254.638 325.464 304.554  1.00167.45           O  
ATOM   2185  CB  ASP A 318     256.282 326.049 306.787  1.00167.45           C  
ATOM   2186  CG  ASP A 318     256.416 326.114 308.287  1.00167.45           C  
ATOM   2187  OD1 ASP A 318     255.855 325.227 308.964  1.00167.45           O  
ATOM   2188  OD2 ASP A 318     257.074 327.049 308.787  1.00167.45           O  
ATOM   2189  N   LYS A 319     255.906 323.688 304.023  1.00164.23           N  
ATOM   2190  CA  LYS A 319     255.519 323.581 302.623  1.00164.23           C  
ATOM   2191  C   LYS A 319     255.635 322.096 302.349  1.00164.23           C  
ATOM   2192  O   LYS A 319     256.738 321.544 302.370  1.00164.23           O  
ATOM   2193  CB  LYS A 319     256.422 324.392 301.697  1.00164.23           C  
ATOM   2194  CG  LYS A 319     256.200 325.894 301.741  1.00164.23           C  
ATOM   2195  CD  LYS A 319     257.118 326.638 300.800  1.00164.23           C  
ATOM   2196  CE  LYS A 319     256.894 328.138 300.918  1.00164.23           C  
ATOM   2197  NZ  LYS A 319     257.788 328.915 300.017  1.00164.23           N  
ATOM   2198  N   PHE A 320     254.503 321.452 302.126  1.00155.10           N  
ATOM   2199  CA  PHE A 320     254.343 320.058 302.496  1.00155.10           C  
ATOM   2200  C   PHE A 320     253.738 319.323 301.311  1.00155.10           C  
ATOM   2201  O   PHE A 320     252.518 319.281 301.150  1.00155.10           O  
ATOM   2202  CB  PHE A 320     253.499 320.014 303.750  1.00155.10           C  
ATOM   2203  CG  PHE A 320     253.375 318.680 304.345  1.00155.10           C  
ATOM   2204  CD1 PHE A 320     254.503 317.983 304.699  1.00155.10           C  
ATOM   2205  CD2 PHE A 320     252.139 318.169 304.670  1.00155.10           C  
ATOM   2206  CE1 PHE A 320     254.412 316.757 305.280  1.00155.10           C  
ATOM   2207  CE2 PHE A 320     252.038 316.944 305.268  1.00155.10           C  
ATOM   2208  CZ  PHE A 320     253.178 316.236 305.569  1.00155.10           C  
ATOM   2209  N   VAL A 321     254.596 318.756 300.472  1.00144.30           N  
ATOM   2210  CA  VAL A 321     254.180 318.276 299.164  1.00144.30           C  
ATOM   2211  C   VAL A 321     254.223 316.760 299.130  1.00144.30           C  
ATOM   2212  O   VAL A 321     255.011 316.114 299.829  1.00144.30           O  
ATOM   2213  CB  VAL A 321     255.057 318.871 298.047  1.00144.30           C  
ATOM   2214  CG1 VAL A 321     254.907 320.371 298.022  1.00144.30           C  
ATOM   2215  CG2 VAL A 321     256.506 318.501 298.255  1.00144.30           C  
ATOM   2216  N   ASN A 322     253.353 316.187 298.313  1.00144.86           N  
ATOM   2217  CA  ASN A 322     253.401 314.756 298.099  1.00144.86           C  
ATOM   2218  C   ASN A 322     254.503 314.411 297.112  1.00144.86           C  
ATOM   2219  O   ASN A 322     254.936 315.239 296.310  1.00144.86           O  
ATOM   2220  CB  ASN A 322     252.052 314.240 297.616  1.00144.86           C  
ATOM   2221  CG  ASN A 322     251.504 315.037 296.463  1.00144.86           C  
ATOM   2222  OD1 ASN A 322     252.137 315.973 295.976  1.00144.86           O  
ATOM   2223  ND2 ASN A 322     250.309 314.676 296.020  1.00144.86           N  
ATOM   2224  N   ALA A 323     254.959 313.168 297.185  1.00147.58           N  
ATOM   2225  CA  ALA A 323     256.075 312.736 296.366  1.00147.58           C  
ATOM   2226  C   ALA A 323     256.002 311.233 296.170  1.00147.58           C  
ATOM   2227  O   ALA A 323     255.173 310.545 296.767  1.00147.58           O  
ATOM   2228  CB  ALA A 323     257.410 313.130 296.993  1.00147.58           C  
ATOM   2229  N   THR A 324     256.894 310.739 295.321  1.00137.56           N  
ATOM   2230  CA  THR A 324     256.930 309.333 294.964  1.00137.56           C  
ATOM   2231  C   THR A 324     257.381 308.507 296.163  1.00137.56           C  
ATOM   2232  O   THR A 324     258.137 308.977 297.014  1.00137.56           O  
ATOM   2233  CB  THR A 324     257.856 309.146 293.758  1.00137.56           C  
ATOM   2234  OG1 THR A 324     257.435 310.039 292.722  1.00137.56           O  
ATOM   2235  CG2 THR A 324     257.801 307.736 293.185  1.00137.56           C  
ATOM   2236  N   TRP A 325     256.835 307.291 296.248  1.00136.16           N  
ATOM   2237  CA  TRP A 325     257.103 306.369 297.343  1.00136.16           C  
ATOM   2238  C   TRP A 325     258.586 306.070 297.474  1.00136.16           C  
ATOM   2239  O   TRP A 325     259.157 306.150 298.568  1.00136.16           O  
ATOM   2240  CB  TRP A 325     256.355 305.078 297.074  1.00136.16           C  
ATOM   2241  CG  TRP A 325     256.270 304.210 298.210  1.00136.16           C  
ATOM   2242  CD1 TRP A 325     257.170 303.282 298.600  1.00136.16           C  
ATOM   2243  CD2 TRP A 325     255.160 304.087 299.075  1.00136.16           C  
ATOM   2244  NE1 TRP A 325     256.713 302.620 299.705  1.00136.16           N  
ATOM   2245  CE2 TRP A 325     255.468 303.093 300.010  1.00136.16           C  
ATOM   2246  CE3 TRP A 325     253.936 304.735 299.161  1.00136.16           C  
ATOM   2247  CZ2 TRP A 325     254.602 302.737 301.024  1.00136.16           C  
ATOM   2248  CZ3 TRP A 325     253.080 304.380 300.155  1.00136.16           C  
ATOM   2249  CH2 TRP A 325     253.410 303.395 301.082  1.00136.16           C  
ATOM   2250  N   ASP A 326     259.218 305.703 296.358  1.00151.67           N  
ATOM   2251  CA  ASP A 326     260.640 305.386 296.345  1.00151.67           C  
ATOM   2252  C   ASP A 326     261.480 306.606 296.681  1.00151.67           C  
ATOM   2253  O   ASP A 326     262.522 306.478 297.334  1.00151.67           O  
ATOM   2254  CB  ASP A 326     261.025 304.843 294.970  1.00151.67           C  
ATOM   2255  CG  ASP A 326     262.379 304.165 294.953  1.00151.67           C  
ATOM   2256  OD1 ASP A 326     263.017 304.032 296.012  1.00151.67           O  
ATOM   2257  OD2 ASP A 326     262.811 303.762 293.858  1.00151.67           O  
ATOM   2258  N   ASP A 327     261.034 307.786 296.244  1.00149.38           N  
ATOM   2259  CA  ASP A 327     261.707 309.029 296.597  1.00149.38           C  
ATOM   2260  C   ASP A 327     261.696 309.236 298.104  1.00149.38           C  
ATOM   2261  O   ASP A 327     262.721 309.582 298.699  1.00149.38           O  
ATOM   2262  CB  ASP A 327     261.029 310.194 295.874  1.00149.38           C  
ATOM   2263  CG  ASP A 327     261.857 311.467 295.886  1.00149.38           C  
ATOM   2264  OD1 ASP A 327     262.965 311.471 296.451  1.00149.38           O  
ATOM   2265  OD2 ASP A 327     261.401 312.478 295.317  1.00149.38           O  
ATOM   2266  N   ALA A 328     260.564 308.954 298.744  1.00147.21           N  
ATOM   2267  CA  ALA A 328     260.476 309.109 300.187  1.00147.21           C  
ATOM   2268  C   ALA A 328     261.309 308.065 300.912  1.00147.21           C  
ATOM   2269  O   ALA A 328     261.924 308.364 301.942  1.00147.21           O  
ATOM   2270  CB  ALA A 328     259.021 309.026 300.630  1.00147.21           C  
ATOM   2271  N   LEU A 329     261.344 306.841 300.388  1.00148.62           N  
ATOM   2272  CA  LEU A 329     262.127 305.796 301.038  1.00148.62           C  
ATOM   2273  C   LEU A 329     263.612 306.078 300.943  1.00148.62           C  
ATOM   2274  O   LEU A 329     264.345 305.931 301.931  1.00148.62           O  
ATOM   2275  CB  LEU A 329     261.810 304.436 300.435  1.00148.62           C  
ATOM   2276  CG  LEU A 329     260.862 303.575 301.259  1.00148.62           C  
ATOM   2277  CD1 LEU A 329     261.562 303.187 302.539  1.00148.62           C  
ATOM   2278  CD2 LEU A 329     259.567 304.288 301.570  1.00148.62           C  
ATOM   2279  N   SER A 330     264.063 306.513 299.772  1.00154.63           N  
ATOM   2280  CA  SER A 330     265.446 306.925 299.629  1.00154.63           C  
ATOM   2281  C   SER A 330     265.749 308.151 300.474  1.00154.63           C  
ATOM   2282  O   SER A 330     266.863 308.279 300.984  1.00154.63           O  
ATOM   2283  CB  SER A 330     265.755 307.197 298.165  1.00154.63           C  
ATOM   2284  OG  SER A 330     267.097 307.614 298.014  1.00154.63           O  
ATOM   2285  N   THR A 331     264.762 309.024 300.677  1.00158.70           N  
ATOM   2286  CA  THR A 331     264.973 310.201 301.508  1.00158.70           C  
ATOM   2287  C   THR A 331     265.163 309.820 302.967  1.00158.70           C  
ATOM   2288  O   THR A 331     266.046 310.361 303.645  1.00158.70           O  
ATOM   2289  CB  THR A 331     263.792 311.149 301.354  1.00158.70           C  
ATOM   2290  OG1 THR A 331     263.600 311.433 299.964  1.00158.70           O  
ATOM   2291  CG2 THR A 331     264.049 312.451 302.094  1.00158.70           C  
ATOM   2292  N   ILE A 332     264.359 308.879 303.458  1.00158.59           N  
ATOM   2293  CA  ILE A 332     264.503 308.431 304.837  1.00158.59           C  
ATOM   2294  C   ILE A 332     265.820 307.702 305.026  1.00158.59           C  
ATOM   2295  O   ILE A 332     266.524 307.920 306.022  1.00158.59           O  
ATOM   2296  CB  ILE A 332     263.310 307.558 305.243  1.00158.59           C  
ATOM   2297  CG1 ILE A 332     262.059 308.412 305.327  1.00158.59           C  
ATOM   2298  CG2 ILE A 332     263.547 306.872 306.570  1.00158.59           C  
ATOM   2299  CD1 ILE A 332     260.836 307.600 305.581  1.00158.59           C  
ATOM   2300  N   ALA A 333     266.198 306.874 304.050  1.00156.45           N  
ATOM   2301  CA  ALA A 333     267.484 306.192 304.119  1.00156.45           C  
ATOM   2302  C   ALA A 333     268.639 307.184 304.107  1.00156.45           C  
ATOM   2303  O   ALA A 333     269.597 307.045 304.877  1.00156.45           O  
ATOM   2304  CB  ALA A 333     267.609 305.208 302.962  1.00156.45           C  
ATOM   2305  N   LYS A 334     268.520 308.237 303.300  1.00160.08           N  
ATOM   2306  CA  LYS A 334     269.579 309.227 303.189  1.00160.08           C  
ATOM   2307  C   LYS A 334     269.727 310.036 304.464  1.00160.08           C  
ATOM   2308  O   LYS A 334     270.846 310.294 304.910  1.00160.08           O  
ATOM   2309  CB  LYS A 334     269.296 310.150 302.013  1.00160.08           C  
ATOM   2310  CG  LYS A 334     270.381 311.154 301.756  1.00160.08           C  
ATOM   2311  CD  LYS A 334     270.086 311.928 300.499  1.00160.08           C  
ATOM   2312  CE  LYS A 334     271.190 312.913 300.188  1.00160.08           C  
ATOM   2313  NZ  LYS A 334     270.926 313.655 298.927  1.00160.08           N  
ATOM   2314  N   ALA A 335     268.614 310.437 305.072  1.00156.31           N  
ATOM   2315  CA  ALA A 335     268.723 311.212 306.301  1.00156.31           C  
ATOM   2316  C   ALA A 335     269.159 310.345 307.468  1.00156.31           C  
ATOM   2317  O   ALA A 335     269.800 310.845 308.402  1.00156.31           O  
ATOM   2318  CB  ALA A 335     267.405 311.903 306.616  1.00156.31           C  
ATOM   2319  N   TYR A 336     268.834 309.052 307.432  1.00159.62           N  
ATOM   2320  CA  TYR A 336     269.395 308.139 308.414  1.00159.62           C  
ATOM   2321  C   TYR A 336     270.902 308.034 308.266  1.00159.62           C  
ATOM   2322  O   TYR A 336     271.627 308.005 309.265  1.00159.62           O  
ATOM   2323  CB  TYR A 336     268.763 306.762 308.284  1.00159.62           C  
ATOM   2324  CG  TYR A 336     269.475 305.741 309.125  1.00159.62           C  
ATOM   2325  CD1 TYR A 336     269.372 305.765 310.501  1.00159.62           C  
ATOM   2326  CD2 TYR A 336     270.260 304.755 308.541  1.00159.62           C  
ATOM   2327  CE1 TYR A 336     270.030 304.844 311.276  1.00159.62           C  
ATOM   2328  CE2 TYR A 336     270.922 303.832 309.308  1.00159.62           C  
ATOM   2329  CZ  TYR A 336     270.800 303.880 310.674  1.00159.62           C  
ATOM   2330  OH  TYR A 336     271.462 302.966 311.450  1.00159.62           O  
ATOM   2331  N   GLN A 337     271.390 307.964 307.027  1.00165.51           N  
ATOM   2332  CA  GLN A 337     272.833 307.941 306.806  1.00165.51           C  
ATOM   2333  C   GLN A 337     273.481 309.263 307.183  1.00165.51           C  
ATOM   2334  O   GLN A 337     274.650 309.291 307.581  1.00165.51           O  
ATOM   2335  CB  GLN A 337     273.142 307.611 305.351  1.00165.51           C  
ATOM   2336  CG  GLN A 337     272.738 306.219 304.964  1.00165.51           C  
ATOM   2337  CD  GLN A 337     273.446 305.176 305.788  1.00165.51           C  
ATOM   2338  OE1 GLN A 337     272.847 304.540 306.652  1.00165.51           O  
ATOM   2339  NE2 GLN A 337     274.730 304.987 305.522  1.00165.51           N  
ATOM   2340  N   GLN A 338     272.739 310.359 307.049  1.00166.46           N  
ATOM   2341  CA  GLN A 338     273.239 311.668 307.445  1.00166.46           C  
ATOM   2342  C   GLN A 338     273.423 311.754 308.951  1.00166.46           C  
ATOM   2343  O   GLN A 338     274.505 312.101 309.434  1.00166.46           O  
ATOM   2344  CB  GLN A 338     272.272 312.746 306.973  1.00166.46           C  
ATOM   2345  CG  GLN A 338     272.680 314.150 307.337  1.00166.46           C  
ATOM   2346  CD  GLN A 338     271.648 315.168 306.900  1.00166.46           C  
ATOM   2347  OE1 GLN A 338     270.604 314.811 306.357  1.00166.46           O  
ATOM   2348  NE2 GLN A 338     271.929 316.442 307.143  1.00166.46           N  
ATOM   2349  N   LYS A 339     272.375 311.441 309.713  1.00161.39           N  
ATOM   2350  CA  LYS A 339     272.459 311.610 311.158  1.00161.39           C  
ATOM   2351  C   LYS A 339     273.259 310.501 311.821  1.00161.39           C  
ATOM   2352  O   LYS A 339     273.933 310.754 312.824  1.00161.39           O  
ATOM   2353  CB  LYS A 339     271.064 311.652 311.767  1.00161.39           C  
ATOM   2354  CG  LYS A 339     270.182 312.722 311.187  1.00161.39           C  
ATOM   2355  CD  LYS A 339     270.666 314.105 311.534  1.00161.39           C  
ATOM   2356  CE  LYS A 339     269.711 315.142 310.978  1.00161.39           C  
ATOM   2357  NZ  LYS A 339     270.164 316.529 311.238  1.00161.39           N  
ATOM   2358  N   ALA A 340     273.216 309.297 311.252  1.00162.89           N  
ATOM   2359  CA  ALA A 340     273.698 308.049 311.843  1.00162.89           C  
ATOM   2360  C   ALA A 340     273.363 307.854 313.332  1.00162.89           C  
ATOM   2361  O   ALA A 340     274.273 307.777 314.163  1.00162.89           O  
ATOM   2362  CB  ALA A 340     275.196 307.899 311.606  1.00162.89           C  
ATOM   2363  N   PRO A 341     272.075 307.749 313.695  1.00171.93           N  
ATOM   2364  CA  PRO A 341     271.750 307.483 315.099  1.00171.93           C  
ATOM   2365  C   PRO A 341     272.015 306.036 315.442  1.00171.93           C  
ATOM   2366  O   PRO A 341     271.110 305.203 315.358  1.00171.93           O  
ATOM   2367  CB  PRO A 341     270.254 307.799 315.184  1.00171.93           C  
ATOM   2368  CG  PRO A 341     269.954 308.587 313.978  1.00171.93           C  
ATOM   2369  CD  PRO A 341     270.841 308.000 312.939  1.00171.93           C  
ATOM   2370  N   LYS A 342     273.252 305.717 315.806  1.00169.84           N  
ATOM   2371  CA  LYS A 342     273.641 304.318 315.914  1.00169.84           C  
ATOM   2372  C   LYS A 342     273.131 303.676 317.198  1.00169.84           C  
ATOM   2373  O   LYS A 342     272.355 302.715 317.157  1.00169.84           O  
ATOM   2374  CB  LYS A 342     275.156 304.207 315.821  1.00169.84           C  
ATOM   2375  CG  LYS A 342     275.680 304.658 314.484  1.00169.84           C  
ATOM   2376  CD  LYS A 342     277.150 304.363 314.368  1.00169.84           C  
ATOM   2377  CE  LYS A 342     277.949 305.292 315.255  1.00169.84           C  
ATOM   2378  NZ  LYS A 342     279.408 305.075 315.085  1.00169.84           N  
ATOM   2379  N   GLY A 343     273.551 304.190 318.348  1.00166.57           N  
ATOM   2380  CA  GLY A 343     273.276 303.560 319.625  1.00166.57           C  
ATOM   2381  C   GLY A 343     272.198 304.299 320.400  1.00166.57           C  
ATOM   2382  O   GLY A 343     272.222 305.527 320.493  1.00166.57           O  
ATOM   2383  N   ASP A 344     271.246 303.519 320.926  1.00175.92           N  
ATOM   2384  CA  ASP A 344     270.293 303.935 321.964  1.00175.92           C  
ATOM   2385  C   ASP A 344     269.444 305.119 321.521  1.00175.92           C  
ATOM   2386  O   ASP A 344     269.292 306.114 322.231  1.00175.92           O  
ATOM   2387  CB  ASP A 344     271.020 304.227 323.271  1.00175.92           C  
ATOM   2388  CG  ASP A 344     271.651 302.987 323.856  1.00175.92           C  
ATOM   2389  OD1 ASP A 344     271.132 301.882 323.593  1.00175.92           O  
ATOM   2390  OD2 ASP A 344     272.669 303.111 324.566  1.00175.92           O  
ATOM   2391  N   GLU A 345     268.894 305.000 320.323  1.00171.71           N  
ATOM   2392  CA  GLU A 345     268.357 306.154 319.637  1.00171.71           C  
ATOM   2393  C   GLU A 345     267.268 305.635 318.700  1.00171.71           C  
ATOM   2394  O   GLU A 345     266.809 304.499 318.861  1.00171.71           O  
ATOM   2395  CB  GLU A 345     269.540 306.892 318.991  1.00171.71           C  
ATOM   2396  CG  GLU A 345     269.394 308.365 318.750  1.00171.71           C  
ATOM   2397  CD  GLU A 345     270.743 308.965 318.441  1.00171.71           C  
ATOM   2398  OE1 GLU A 345     271.723 308.195 318.382  1.00171.71           O  
ATOM   2399  OE2 GLU A 345     270.847 310.190 318.280  1.00171.71           O  
ATOM   2400  N   PHE A 346     266.881 306.454 317.709  1.00168.71           N  
ATOM   2401  CA  PHE A 346     265.735 306.273 316.810  1.00168.71           C  
ATOM   2402  C   PHE A 346     264.494 305.816 317.571  1.00168.71           C  
ATOM   2403  O   PHE A 346     264.019 304.690 317.422  1.00168.71           O  
ATOM   2404  CB  PHE A 346     266.057 305.391 315.572  1.00168.71           C  
ATOM   2405  CG  PHE A 346     266.675 304.041 315.850  1.00168.71           C  
ATOM   2406  CD1 PHE A 346     268.053 303.912 315.967  1.00168.71           C  
ATOM   2407  CD2 PHE A 346     265.907 302.886 315.863  1.00168.71           C  
ATOM   2408  CE1 PHE A 346     268.637 302.672 316.198  1.00168.71           C  
ATOM   2409  CE2 PHE A 346     266.483 301.651 316.093  1.00168.71           C  
ATOM   2410  CZ  PHE A 346     267.848 301.540 316.255  1.00168.71           C  
ATOM   2411  N   LYS A 347     263.979 306.706 318.412  1.00167.50           N  
ATOM   2412  CA  LYS A 347     262.886 306.384 319.316  1.00167.50           C  
ATOM   2413  C   LYS A 347     261.600 306.147 318.544  1.00167.50           C  
ATOM   2414  O   LYS A 347     260.897 307.092 318.176  1.00167.50           O  
ATOM   2415  CB  LYS A 347     262.691 307.516 320.323  1.00167.50           C  
ATOM   2416  CG  LYS A 347     261.629 307.279 321.375  1.00167.50           C  
ATOM   2417  CD  LYS A 347     261.504 308.506 322.265  1.00167.50           C  
ATOM   2418  CE  LYS A 347     260.381 308.364 323.277  1.00167.50           C  
ATOM   2419  NZ  LYS A 347     260.187 309.593 324.099  1.00167.50           N  
ATOM   2420  N   ALA A 348     261.320 304.884 318.252  1.00170.61           N  
ATOM   2421  CA  ALA A 348     260.003 304.521 317.773  1.00170.61           C  
ATOM   2422  C   ALA A 348     259.029 304.517 318.939  1.00170.61           C  
ATOM   2423  O   ALA A 348     259.419 304.447 320.107  1.00170.61           O  
ATOM   2424  CB  ALA A 348     260.026 303.152 317.101  1.00170.61           C  
ATOM   2425  N   VAL A 349     257.748 304.598 318.618  1.00164.61           N  
ATOM   2426  CA  VAL A 349     256.730 304.645 319.655  1.00164.61           C  
ATOM   2427  C   VAL A 349     255.482 303.948 319.140  1.00164.61           C  
ATOM   2428  O   VAL A 349     255.084 304.125 317.985  1.00164.61           O  
ATOM   2429  CB  VAL A 349     256.473 306.098 320.113  1.00164.61           C  
ATOM   2430  CG1 VAL A 349     256.177 306.990 318.951  1.00164.61           C  
ATOM   2431  CG2 VAL A 349     255.335 306.168 321.104  1.00164.61           C  
ATOM   2432  N   ALA A 350     254.915 303.089 319.978  1.00175.24           N  
ATOM   2433  CA  ALA A 350     253.679 302.403 319.642  1.00175.24           C  
ATOM   2434  C   ALA A 350     252.534 303.396 319.593  1.00175.24           C  
ATOM   2435  O   ALA A 350     252.206 304.018 320.606  1.00175.24           O  
ATOM   2436  CB  ALA A 350     253.383 301.322 320.673  1.00175.24           C  
ATOM   2437  N   GLY A 351     251.914 303.529 318.429  1.00172.85           N  
ATOM   2438  CA  GLY A 351     250.746 304.364 318.294  1.00172.85           C  
ATOM   2439  C   GLY A 351     249.525 303.734 318.933  1.00172.85           C  
ATOM   2440  O   GLY A 351     249.557 302.649 319.513  1.00172.85           O  
ATOM   2441  N   ALA A 352     248.409 304.445 318.808  1.00162.07           N  
ATOM   2442  CA  ALA A 352     247.179 303.999 319.445  1.00162.07           C  
ATOM   2443  C   ALA A 352     246.584 302.807 318.719  1.00162.07           C  
ATOM   2444  O   ALA A 352     246.400 301.735 319.303  1.00162.07           O  
ATOM   2445  CB  ALA A 352     246.174 305.146 319.498  1.00162.07           C  
ATOM   2446  N   LEU A 353     246.283 302.970 317.441  1.00160.69           N  
ATOM   2447  CA  LEU A 353     245.452 302.020 316.719  1.00160.69           C  
ATOM   2448  C   LEU A 353     246.308 301.412 315.620  1.00160.69           C  
ATOM   2449  O   LEU A 353     246.313 301.896 314.488  1.00160.69           O  
ATOM   2450  CB  LEU A 353     244.230 302.726 316.168  1.00160.69           C  
ATOM   2451  CG  LEU A 353     242.993 301.912 315.803  1.00160.69           C  
ATOM   2452  CD1 LEU A 353     241.800 302.817 315.955  1.00160.69           C  
ATOM   2453  CD2 LEU A 353     243.041 301.357 314.400  1.00160.69           C  
ATOM   2454  N   VAL A 354     247.045 300.360 315.952  1.00161.51           N  
ATOM   2455  CA  VAL A 354     247.863 299.643 314.992  1.00161.51           C  
ATOM   2456  C   VAL A 354     247.609 298.153 315.156  1.00161.51           C  
ATOM   2457  O   VAL A 354     246.778 297.731 315.955  1.00161.51           O  
ATOM   2458  CB  VAL A 354     249.362 299.955 315.142  1.00161.51           C  
ATOM   2459  CG1 VAL A 354     249.659 301.382 314.740  1.00161.51           C  
ATOM   2460  CG2 VAL A 354     249.791 299.720 316.564  1.00161.51           C  
ATOM   2461  N   GLU A 355     248.341 297.357 314.391  1.00160.84           N  
ATOM   2462  CA  GLU A 355     248.204 295.916 314.463  1.00160.84           C  
ATOM   2463  C   GLU A 355     249.439 295.297 315.076  1.00160.84           C  
ATOM   2464  O   GLU A 355     250.496 295.923 315.170  1.00160.84           O  
ATOM   2465  CB  GLU A 355     247.965 295.294 313.091  1.00160.84           C  
ATOM   2466  CG  GLU A 355     249.159 295.368 312.198  1.00160.84           C  
ATOM   2467  CD  GLU A 355     248.904 294.810 310.820  1.00160.84           C  
ATOM   2468  OE1 GLU A 355     247.786 294.313 310.570  1.00160.84           O  
ATOM   2469  OE2 GLU A 355     249.822 294.888 309.977  1.00160.84           O  
ATOM   2470  N   VAL A 356     249.267 294.042 315.484  1.00151.11           N  
ATOM   2471  CA  VAL A 356     250.342 293.286 316.108  1.00151.11           C  
ATOM   2472  C   VAL A 356     251.495 293.099 315.142  1.00151.11           C  
ATOM   2473  O   VAL A 356     252.654 293.312 315.502  1.00151.11           O  
ATOM   2474  CB  VAL A 356     249.801 291.943 316.628  1.00151.11           C  
ATOM   2475  CG1 VAL A 356     250.918 290.986 316.910  1.00151.11           C  
ATOM   2476  CG2 VAL A 356     249.025 292.174 317.900  1.00151.11           C  
ATOM   2477  N   GLU A 357     251.192 292.767 313.891  1.00163.56           N  
ATOM   2478  CA  GLU A 357     252.236 292.374 312.955  1.00163.56           C  
ATOM   2479  C   GLU A 357     253.090 293.564 312.547  1.00163.56           C  
ATOM   2480  O   GLU A 357     254.313 293.439 312.407  1.00163.56           O  
ATOM   2481  CB  GLU A 357     251.592 291.707 311.752  1.00163.56           C  
ATOM   2482  CG  GLU A 357     250.848 290.452 312.161  1.00163.56           C  
ATOM   2483  CD  GLU A 357     250.052 289.842 311.035  1.00163.56           C  
ATOM   2484  OE1 GLU A 357     250.005 290.455 309.948  1.00163.56           O  
ATOM   2485  OE2 GLU A 357     249.452 288.763 311.242  1.00163.56           O  
ATOM   2486  N   SER A 358     252.475 294.738 312.421  1.00163.01           N  
ATOM   2487  CA  SER A 358     253.255 295.952 312.227  1.00163.01           C  
ATOM   2488  C   SER A 358     254.108 296.256 313.450  1.00163.01           C  
ATOM   2489  O   SER A 358     255.240 296.728 313.317  1.00163.01           O  
ATOM   2490  CB  SER A 358     252.337 297.128 311.929  1.00163.01           C  
ATOM   2491  OG  SER A 358     251.553 297.422 313.072  1.00163.01           O  
ATOM   2492  N   MET A 359     253.594 295.971 314.647  1.00167.42           N  
ATOM   2493  CA  MET A 359     254.382 296.214 315.848  1.00167.42           C  
ATOM   2494  C   MET A 359     255.550 295.253 315.955  1.00167.42           C  
ATOM   2495  O   MET A 359     256.633 295.642 316.406  1.00167.42           O  
ATOM   2496  CB  MET A 359     253.498 296.121 317.083  1.00167.42           C  
ATOM   2497  CG  MET A 359     252.592 297.319 317.240  1.00167.42           C  
ATOM   2498  SD  MET A 359     251.669 297.345 318.790  1.00167.42           S  
ATOM   2499  CE  MET A 359     250.385 296.136 318.487  1.00167.42           C  
ATOM   2500  N   VAL A 360     255.349 294.011 315.527  1.00155.26           N  
ATOM   2501  CA  VAL A 360     256.428 293.037 315.470  1.00155.26           C  
ATOM   2502  C   VAL A 360     257.491 293.499 314.499  1.00155.26           C  
ATOM   2503  O   VAL A 360     258.692 293.429 314.787  1.00155.26           O  
ATOM   2504  CB  VAL A 360     255.867 291.663 315.075  1.00155.26           C  
ATOM   2505  CG1 VAL A 360     256.984 290.691 314.797  1.00155.26           C  
ATOM   2506  CG2 VAL A 360     254.994 291.135 316.173  1.00155.26           C  
ATOM   2507  N   ALA A 361     257.057 294.017 313.352  1.00157.65           N  
ATOM   2508  CA  ALA A 361     257.995 294.527 312.365  1.00157.65           C  
ATOM   2509  C   ALA A 361     258.750 295.734 312.892  1.00157.65           C  
ATOM   2510  O   ALA A 361     259.950 295.872 312.643  1.00157.65           O  
ATOM   2511  CB  ALA A 361     257.255 294.871 311.078  1.00157.65           C  
ATOM   2512  N   LEU A 362     258.077 296.586 313.664  1.00155.41           N  
ATOM   2513  CA  LEU A 362     258.739 297.753 314.230  1.00155.41           C  
ATOM   2514  C   LEU A 362     259.794 297.339 315.236  1.00155.41           C  
ATOM   2515  O   LEU A 362     260.928 297.826 315.193  1.00155.41           O  
ATOM   2516  CB  LEU A 362     257.719 298.672 314.893  1.00155.41           C  
ATOM   2517  CG  LEU A 362     258.279 299.982 315.455  1.00155.41           C  
ATOM   2518  CD1 LEU A 362     258.760 300.894 314.336  1.00155.41           C  
ATOM   2519  CD2 LEU A 362     257.259 300.692 316.340  1.00155.41           C  
ATOM   2520  N   LYS A 363     259.436 296.415 316.129  1.00155.62           N  
ATOM   2521  CA  LYS A 363     260.363 295.969 317.158  1.00155.62           C  
ATOM   2522  C   LYS A 363     261.548 295.249 316.553  1.00155.62           C  
ATOM   2523  O   LYS A 363     262.696 295.496 316.940  1.00155.62           O  
ATOM   2524  CB  LYS A 363     259.650 295.058 318.145  1.00155.62           C  
ATOM   2525  CG  LYS A 363     260.507 294.620 319.313  1.00155.62           C  
ATOM   2526  CD  LYS A 363     259.673 293.882 320.344  1.00155.62           C  
ATOM   2527  CE  LYS A 363     260.512 293.408 321.514  1.00155.62           C  
ATOM   2528  NZ  LYS A 363     259.682 292.711 322.534  1.00155.62           N  
ATOM   2529  N   ASP A 364     261.292 294.389 315.575  1.00158.36           N  
ATOM   2530  CA  ASP A 364     262.385 293.653 314.974  1.00158.36           C  
ATOM   2531  C   ASP A 364     263.242 294.552 314.104  1.00158.36           C  
ATOM   2532  O   ASP A 364     264.454 294.349 314.033  1.00158.36           O  
ATOM   2533  CB  ASP A 364     261.845 292.471 314.179  1.00158.36           C  
ATOM   2534  CG  ASP A 364     262.942 291.552 313.695  1.00158.36           C  
ATOM   2535  OD1 ASP A 364     263.592 290.912 314.545  1.00158.36           O  
ATOM   2536  OD2 ASP A 364     263.136 291.440 312.470  1.00158.36           O  
ATOM   2537  N   MET A 365     262.662 295.599 313.515  1.00155.92           N  
ATOM   2538  CA  MET A 365     263.471 296.510 312.722  1.00155.92           C  
ATOM   2539  C   MET A 365     264.347 297.379 313.606  1.00155.92           C  
ATOM   2540  O   MET A 365     265.507 297.633 313.270  1.00155.92           O  
ATOM   2541  CB  MET A 365     262.593 297.391 311.844  1.00155.92           C  
ATOM   2542  CG  MET A 365     263.411 298.242 310.893  1.00155.92           C  
ATOM   2543  SD  MET A 365     262.451 299.346 309.862  1.00155.92           S  
ATOM   2544  CE  MET A 365     262.010 300.589 311.066  1.00155.92           C  
ATOM   2545  N   THR A 366     263.821 297.836 314.742  1.00158.70           N  
ATOM   2546  CA  THR A 366     264.639 298.648 315.637  1.00158.70           C  
ATOM   2547  C   THR A 366     265.738 297.829 316.285  1.00158.70           C  
ATOM   2548  O   THR A 366     266.887 298.278 316.361  1.00158.70           O  
ATOM   2549  CB  THR A 366     263.784 299.292 316.713  1.00158.70           C  
ATOM   2550  OG1 THR A 366     263.050 298.273 317.398  1.00158.70           O  
ATOM   2551  CG2 THR A 366     262.849 300.309 316.104  1.00158.70           C  
ATOM   2552  N   ASN A 367     265.402 296.628 316.755  1.00162.80           N  
ATOM   2553  CA  ASN A 367     266.408 295.754 317.334  1.00162.80           C  
ATOM   2554  C   ASN A 367     267.426 295.295 316.307  1.00162.80           C  
ATOM   2555  O   ASN A 367     268.603 295.129 316.640  1.00162.80           O  
ATOM   2556  CB  ASN A 367     265.735 294.557 317.980  1.00162.80           C  
ATOM   2557  CG  ASN A 367     265.148 294.888 319.324  1.00162.80           C  
ATOM   2558  OD1 ASN A 367     265.741 295.637 320.098  1.00162.80           O  
ATOM   2559  ND2 ASN A 367     263.992 294.317 319.625  1.00162.80           N  
ATOM   2560  N   ALA A 368     267.009 295.106 315.059  1.00161.14           N  
ATOM   2561  CA  ALA A 368     267.964 294.769 314.021  1.00161.14           C  
ATOM   2562  C   ALA A 368     268.814 295.970 313.654  1.00161.14           C  
ATOM   2563  O   ALA A 368     269.964 295.810 313.236  1.00161.14           O  
ATOM   2564  CB  ALA A 368     267.225 294.234 312.800  1.00161.14           C  
ATOM   2565  N   LEU A 369     268.275 297.174 313.812  1.00160.12           N  
ATOM   2566  CA  LEU A 369     269.061 298.356 313.506  1.00160.12           C  
ATOM   2567  C   LEU A 369     270.085 298.621 314.595  1.00160.12           C  
ATOM   2568  O   LEU A 369     271.182 299.111 314.308  1.00160.12           O  
ATOM   2569  CB  LEU A 369     268.143 299.557 313.305  1.00160.12           C  
ATOM   2570  CG  LEU A 369     268.852 300.796 312.769  1.00160.12           C  
ATOM   2571  CD1 LEU A 369     269.482 300.413 311.452  1.00160.12           C  
ATOM   2572  CD2 LEU A 369     267.898 301.968 312.598  1.00160.12           C  
ATOM   2573  N   GLY A 370     269.774 298.268 315.834  1.00158.53           N  
ATOM   2574  CA  GLY A 370     270.810 298.305 316.838  1.00158.53           C  
ATOM   2575  C   GLY A 370     270.408 298.704 318.238  1.00158.53           C  
ATOM   2576  O   GLY A 370     271.216 298.550 319.156  1.00158.53           O  
ATOM   2577  N   SER A 371     269.193 299.205 318.444  1.00164.25           N  
ATOM   2578  CA  SER A 371     268.817 299.610 319.793  1.00164.25           C  
ATOM   2579  C   SER A 371     267.329 299.380 320.004  1.00164.25           C  
ATOM   2580  O   SER A 371     266.645 298.781 319.169  1.00164.25           O  
ATOM   2581  CB  SER A 371     269.176 301.071 320.053  1.00164.25           C  
ATOM   2582  OG  SER A 371     268.302 301.951 319.377  1.00164.25           O  
ATOM   2583  N   GLU A 372     266.829 299.879 321.131  1.00169.28           N  
ATOM   2584  CA  GLU A 372     265.464 299.588 321.550  1.00169.28           C  
ATOM   2585  C   GLU A 372     264.939 300.714 322.433  1.00169.28           C  
ATOM   2586  O   GLU A 372     265.443 300.951 323.534  1.00169.28           O  
ATOM   2587  CB  GLU A 372     265.413 298.228 322.236  1.00169.28           C  
ATOM   2588  CG  GLU A 372     266.489 297.979 323.277  1.00169.28           C  
ATOM   2589  CD  GLU A 372     266.400 296.594 323.863  1.00169.28           C  
ATOM   2590  OE1 GLU A 372     265.481 295.846 323.469  1.00169.28           O  
ATOM   2591  OE2 GLU A 372     267.252 296.246 324.706  1.00169.28           O  
ATOM   2592  N   ASN A 373     263.949 301.443 321.918  1.00171.19           N  
ATOM   2593  CA  ASN A 373     263.417 302.606 322.612  1.00171.19           C  
ATOM   2594  C   ASN A 373     261.907 302.732 322.406  1.00171.19           C  
ATOM   2595  O   ASN A 373     261.382 303.844 322.290  1.00171.19           O  
ATOM   2596  CB  ASN A 373     264.148 303.872 322.148  1.00171.19           C  
ATOM   2597  CG  ASN A 373     264.022 305.023 323.131  1.00171.19           C  
ATOM   2598  OD1 ASN A 373     263.375 304.899 324.168  1.00171.19           O  
ATOM   2599  ND2 ASN A 373     264.632 306.153 322.801  1.00171.19           N  
ATOM   2600  N   THR A 374     261.188 301.621 322.315  1.00168.26           N  
ATOM   2601  CA  THR A 374     259.800 301.676 321.872  1.00168.26           C  
ATOM   2602  C   THR A 374     258.879 301.860 323.071  1.00168.26           C  
ATOM   2603  O   THR A 374     258.751 300.964 323.911  1.00168.26           O  
ATOM   2604  CB  THR A 374     259.419 300.429 321.094  1.00168.26           C  
ATOM   2605  OG1 THR A 374     260.440 300.158 320.133  1.00168.26           O  
ATOM   2606  CG2 THR A 374     258.152 300.721 320.336  1.00168.26           C  
ATOM   2607  N   THR A 375     258.230 303.016 323.136  1.00177.62           N  
ATOM   2608  CA  THR A 375     257.276 303.383 324.169  1.00177.62           C  
ATOM   2609  C   THR A 375     255.887 303.514 323.551  1.00177.62           C  
ATOM   2610  O   THR A 375     255.660 303.133 322.400  1.00177.62           O  
ATOM   2611  CB  THR A 375     257.726 304.669 324.872  1.00177.62           C  
ATOM   2612  OG1 THR A 375     256.838 304.963 325.957  1.00177.62           O  
ATOM   2613  CG2 THR A 375     257.743 305.836 323.910  1.00177.62           C  
ATOM   2614  N   THR A 376     254.942 304.020 324.332  1.00175.44           N  
ATOM   2615  CA  THR A 376     253.566 304.194 323.893  1.00175.44           C  
ATOM   2616  C   THR A 376     253.192 305.672 323.912  1.00175.44           C  
ATOM   2617  O   THR A 376     254.031 306.548 324.130  1.00175.44           O  
ATOM   2618  CB  THR A 376     252.619 303.379 324.768  1.00175.44           C  
ATOM   2619  OG1 THR A 376     252.744 303.809 326.127  1.00175.44           O  
ATOM   2620  CG2 THR A 376     252.956 301.911 324.679  1.00175.44           C  
ATOM   2621  N   ASP A 377     251.905 305.940 323.699  1.00181.47           N  
ATOM   2622  CA  ASP A 377     251.379 307.294 323.571  1.00181.47           C  
ATOM   2623  C   ASP A 377     251.206 307.998 324.902  1.00181.47           C  
ATOM   2624  O   ASP A 377     250.782 309.158 324.919  1.00181.47           O  
ATOM   2625  CB  ASP A 377     250.014 307.271 322.885  1.00181.47           C  
ATOM   2626  CG  ASP A 377     250.061 306.647 321.519  1.00181.47           C  
ATOM   2627  OD1 ASP A 377     251.154 306.608 320.940  1.00181.47           O  
ATOM   2628  OD2 ASP A 377     249.008 306.209 321.018  1.00181.47           O  
ATOM   2629  N   THR A 378     251.489 307.333 325.983  1.00178.69           N  
ATOM   2630  CA  THR A 378     251.054 307.746 327.299  1.00178.69           C  
ATOM   2631  C   THR A 378     251.856 308.946 327.796  1.00178.69           C  
ATOM   2632  O   THR A 378     253.056 309.053 327.533  1.00178.69           O  
ATOM   2633  CB  THR A 378     251.189 306.582 328.263  1.00178.69           C  
ATOM   2634  OG1 THR A 378     252.553 306.172 328.302  1.00178.69           O  
ATOM   2635  CG2 THR A 378     250.360 305.416 327.763  1.00178.69           C  
ATOM   2636  N   PRO A 379     251.209 309.851 328.523  1.00179.82           N  
ATOM   2637  CA  PRO A 379     251.878 311.085 328.949  1.00179.82           C  
ATOM   2638  C   PRO A 379     252.936 310.829 330.001  1.00179.82           C  
ATOM   2639  O   PRO A 379     252.634 310.716 331.193  1.00179.82           O  
ATOM   2640  CB  PRO A 379     250.728 311.946 329.485  1.00179.82           C  
ATOM   2641  CG  PRO A 379     249.647 310.986 329.808  1.00179.82           C  
ATOM   2642  CD  PRO A 379     249.764 309.890 328.806  1.00179.82           C  
ATOM   2643  N   ASN A 380     254.164 310.636 329.500  1.00189.85           N  
ATOM   2644  CA  ASN A 380     255.365 310.277 330.263  1.00189.85           C  
ATOM   2645  C   ASN A 380     255.241 308.862 330.813  1.00189.85           C  
ATOM   2646  O   ASN A 380     255.498 308.599 331.986  1.00189.85           O  
ATOM   2647  CB  ASN A 380     255.702 311.278 331.380  1.00189.85           C  
ATOM   2648  CG  ASN A 380     256.201 312.603 330.850  1.00189.85           C  
ATOM   2649  OD1 ASN A 380     256.989 312.652 329.907  1.00189.85           O  
ATOM   2650  ND2 ASN A 380     255.750 313.691 331.463  1.00189.85           N  
ATOM   2651  N   GLY A 381     254.839 307.949 329.948  1.00172.63           N  
ATOM   2652  CA  GLY A 381     255.023 306.556 330.257  1.00172.63           C  
ATOM   2653  C   GLY A 381     256.233 306.029 329.526  1.00172.63           C  
ATOM   2654  O   GLY A 381     256.256 304.873 329.102  1.00172.63           O  
ATOM   2655  N   ASN A 382     257.269 306.857 329.402  1.00164.26           N  
ATOM   2656  CA  ASN A 382     258.541 306.432 328.829  1.00164.26           C  
ATOM   2657  C   ASN A 382     259.388 305.681 329.852  1.00164.26           C  
ATOM   2658  O   ASN A 382     260.560 306.006 330.068  1.00164.26           O  
ATOM   2659  CB  ASN A 382     259.287 307.648 328.286  1.00164.26           C  
ATOM   2660  CG  ASN A 382     259.388 308.771 329.304  1.00164.26           C  
ATOM   2661  OD1 ASN A 382     258.937 308.644 330.440  1.00164.26           O  
ATOM   2662  ND2 ASN A 382     259.989 309.877 328.901  1.00164.26           N  
ATOM   2663  N   SER A 383     258.798 304.661 330.462  1.00168.49           N  
ATOM   2664  CA  SER A 383     259.321 303.944 331.614  1.00168.49           C  
ATOM   2665  C   SER A 383     258.446 302.714 331.764  1.00168.49           C  
ATOM   2666  O   SER A 383     257.457 302.551 331.043  1.00168.49           O  
ATOM   2667  CB  SER A 383     259.299 304.791 332.886  1.00168.49           C  
ATOM   2668  OG  SER A 383     257.964 305.063 333.281  1.00168.49           O  
ATOM   2669  N   ALA A 384     258.844 301.837 332.680  1.00160.97           N  
ATOM   2670  CA  ALA A 384     258.165 300.566 332.858  1.00160.97           C  
ATOM   2671  C   ALA A 384     256.736 300.788 333.346  1.00160.97           C  
ATOM   2672  O   ALA A 384     256.462 301.748 334.070  1.00160.97           O  
ATOM   2673  CB  ALA A 384     258.932 299.699 333.854  1.00160.97           C  
ATOM   2674  N   PRO A 385     255.798 299.922 332.963  1.00167.65           N  
ATOM   2675  CA  PRO A 385     254.419 300.060 333.437  1.00167.65           C  
ATOM   2676  C   PRO A 385     254.191 299.575 334.859  1.00167.65           C  
ATOM   2677  O   PRO A 385     253.034 299.359 335.228  1.00167.65           O  
ATOM   2678  CB  PRO A 385     253.640 299.184 332.451  1.00167.65           C  
ATOM   2679  CG  PRO A 385     254.600 298.136 332.078  1.00167.65           C  
ATOM   2680  CD  PRO A 385     255.933 298.810 332.006  1.00167.65           C  
ATOM   2681  N   ALA A 386     255.267 299.344 335.621  1.00176.30           N  
ATOM   2682  CA  ALA A 386     255.269 298.936 337.026  1.00176.30           C  
ATOM   2683  C   ALA A 386     254.605 297.590 337.244  1.00176.30           C  
ATOM   2684  O   ALA A 386     254.214 297.256 338.363  1.00176.30           O  
ATOM   2685  CB  ALA A 386     254.631 299.991 337.932  1.00176.30           C  
ATOM   2686  N   HIS A 387     254.467 296.818 336.182  1.00175.70           N  
ATOM   2687  CA  HIS A 387     254.102 295.423 336.276  1.00175.70           C  
ATOM   2688  C   HIS A 387     254.819 294.743 335.133  1.00175.70           C  
ATOM   2689  O   HIS A 387     254.768 295.227 333.998  1.00175.70           O  
ATOM   2690  CB  HIS A 387     252.591 295.227 336.225  1.00175.70           C  
ATOM   2691  CG  HIS A 387     251.926 295.891 335.064  1.00175.70           C  
ATOM   2692  ND1 HIS A 387     251.576 297.223 335.073  1.00175.70           N  
ATOM   2693  CD2 HIS A 387     251.522 295.402 333.870  1.00175.70           C  
ATOM   2694  CE1 HIS A 387     250.981 297.525 333.933  1.00175.70           C  
ATOM   2695  NE2 HIS A 387     250.946 296.441 333.182  1.00175.70           N  
ATOM   2696  N   GLY A 388     255.526 293.664 335.460  1.00176.93           N  
ATOM   2697  CA  GLY A 388     256.511 293.117 334.557  1.00176.93           C  
ATOM   2698  C   GLY A 388     255.898 292.501 333.321  1.00176.93           C  
ATOM   2699  O   GLY A 388     254.749 292.067 333.301  1.00176.93           O  
ATOM   2700  N   ILE A 389     256.695 292.499 332.255  1.00177.01           N  
ATOM   2701  CA  ILE A 389     256.275 291.871 331.018  1.00177.01           C  
ATOM   2702  C   ILE A 389     256.292 290.363 331.174  1.00177.01           C  
ATOM   2703  O   ILE A 389     255.570 289.648 330.469  1.00177.01           O  
ATOM   2704  CB  ILE A 389     257.183 292.396 329.897  1.00177.01           C  
ATOM   2705  CG1 ILE A 389     257.127 293.919 329.906  1.00177.01           C  
ATOM   2706  CG2 ILE A 389     256.745 291.908 328.536  1.00177.01           C  
ATOM   2707  CD1 ILE A 389     255.743 294.491 329.665  1.00177.01           C  
ATOM   2708  N   THR A 390     257.084 289.872 332.119  1.00173.57           N  
ATOM   2709  CA  THR A 390     256.928 288.525 332.633  1.00173.57           C  
ATOM   2710  C   THR A 390     255.526 288.314 333.184  1.00173.57           C  
ATOM   2711  O   THR A 390     254.877 289.249 333.658  1.00173.57           O  
ATOM   2712  CB  THR A 390     257.915 288.291 333.760  1.00173.57           C  
ATOM   2713  OG1 THR A 390     257.576 289.166 334.839  1.00173.57           O  
ATOM   2714  CG2 THR A 390     259.310 288.616 333.308  1.00173.57           C  
ATOM   2715  N   PHE A 391     255.079 287.059 333.120  1.00184.05           N  
ATOM   2716  CA  PHE A 391     253.888 286.556 333.806  1.00184.05           C  
ATOM   2717  C   PHE A 391     252.607 287.259 333.349  1.00184.05           C  
ATOM   2718  O   PHE A 391     251.896 287.855 334.150  1.00184.05           O  
ATOM   2719  CB  PHE A 391     254.040 286.682 335.324  1.00184.05           C  
ATOM   2720  CG  PHE A 391     255.001 285.721 335.915  1.00184.05           C  
ATOM   2721  CD1 PHE A 391     255.396 284.598 335.216  1.00184.05           C  
ATOM   2722  CD2 PHE A 391     255.506 285.937 337.179  1.00184.05           C  
ATOM   2723  CE1 PHE A 391     256.274 283.709 335.768  1.00184.05           C  
ATOM   2724  CE2 PHE A 391     256.387 285.054 337.737  1.00184.05           C  
ATOM   2725  CZ  PHE A 391     256.775 283.936 337.033  1.00184.05           C  
ATOM   2726  N   ARG A 392     252.279 287.032 332.069  1.00171.19           N  
ATOM   2727  CA  ARG A 392     251.196 287.618 331.269  1.00171.19           C  
ATOM   2728  C   ARG A 392     249.909 287.917 332.023  1.00171.19           C  
ATOM   2729  O   ARG A 392     249.273 288.951 331.803  1.00171.19           O  
ATOM   2730  CB  ARG A 392     250.867 286.647 330.137  1.00171.19           C  
ATOM   2731  CG  ARG A 392     249.787 287.069 329.169  1.00171.19           C  
ATOM   2732  CD  ARG A 392     249.563 285.954 328.161  1.00171.19           C  
ATOM   2733  NE  ARG A 392     248.531 286.257 327.178  1.00171.19           N  
ATOM   2734  CZ  ARG A 392     248.768 286.828 326.004  1.00171.19           C  
ATOM   2735  NH1 ARG A 392     250.000 287.148 325.660  1.00171.19           N  
ATOM   2736  NH2 ARG A 392     247.775 287.068 325.167  1.00171.19           N  
ATOM   2737  N   SER A 393     249.558 287.019 332.945  1.00170.36           N  
ATOM   2738  CA  SER A 393     248.407 287.212 333.815  1.00170.36           C  
ATOM   2739  C   SER A 393     248.536 288.438 334.708  1.00170.36           C  
ATOM   2740  O   SER A 393     247.517 288.952 335.181  1.00170.36           O  
ATOM   2741  CB  SER A 393     248.200 285.975 334.680  1.00170.36           C  
ATOM   2742  OG  SER A 393     247.137 286.184 335.592  1.00170.36           O  
ATOM   2743  N   ASN A 394     249.760 288.910 334.978  1.00168.41           N  
ATOM   2744  CA  ASN A 394     249.882 290.152 335.733  1.00168.41           C  
ATOM   2745  C   ASN A 394     249.378 291.326 334.929  1.00168.41           C  
ATOM   2746  O   ASN A 394     248.894 292.312 335.488  1.00168.41           O  
ATOM   2747  CB  ASN A 394     251.332 290.419 336.175  1.00168.41           C  
ATOM   2748  CG  ASN A 394     252.328 290.689 335.008  1.00168.41           C  
ATOM   2749  OD1 ASN A 394     252.000 290.656 333.816  1.00168.41           O  
ATOM   2750  ND2 ASN A 394     253.573 290.957 335.384  1.00168.41           N  
ATOM   2751  N   TYR A 395     249.500 291.227 333.617  1.00167.61           N  
ATOM   2752  CA  TYR A 395     249.336 292.392 332.780  1.00167.61           C  
ATOM   2753  C   TYR A 395     247.875 292.774 332.608  1.00167.61           C  
ATOM   2754  O   TYR A 395     247.458 293.857 333.018  1.00167.61           O  
ATOM   2755  CB  TYR A 395     249.995 292.138 331.433  1.00167.61           C  
ATOM   2756  CG  TYR A 395     249.639 293.209 330.480  1.00167.61           C  
ATOM   2757  CD1 TYR A 395     250.035 294.508 330.717  1.00167.61           C  
ATOM   2758  CD2 TYR A 395     248.911 292.930 329.340  1.00167.61           C  
ATOM   2759  CE1 TYR A 395     249.691 295.503 329.877  1.00167.61           C  
ATOM   2760  CE2 TYR A 395     248.573 293.929 328.468  1.00167.61           C  
ATOM   2761  CZ  TYR A 395     248.975 295.219 328.740  1.00167.61           C  
ATOM   2762  OH  TYR A 395     248.648 296.241 327.884  1.00167.61           O  
ATOM   2763  N   LEU A 396     247.089 291.904 332.013  1.00173.27           N  
ATOM   2764  CA  LEU A 396     245.818 292.297 331.439  1.00173.27           C  
ATOM   2765  C   LEU A 396     244.649 292.030 332.383  1.00173.27           C  
ATOM   2766  O   LEU A 396     244.815 291.666 333.549  1.00173.27           O  
ATOM   2767  CB  LEU A 396     245.675 291.589 330.096  1.00173.27           C  
ATOM   2768  CG  LEU A 396     245.995 290.094 330.110  1.00173.27           C  
ATOM   2769  CD1 LEU A 396     244.793 289.214 330.395  1.00173.27           C  
ATOM   2770  CD2 LEU A 396     246.676 289.693 328.814  1.00173.27           C  
ATOM   2771  N   PHE A 397     243.440 292.210 331.859  1.00177.45           N  
ATOM   2772  CA  PHE A 397     242.205 291.916 332.576  1.00177.45           C  
ATOM   2773  C   PHE A 397     242.089 290.396 332.630  1.00177.45           C  
ATOM   2774  O   PHE A 397     241.431 289.762 331.806  1.00177.45           O  
ATOM   2775  CB  PHE A 397     241.025 292.543 331.847  1.00177.45           C  
ATOM   2776  CG  PHE A 397     239.746 292.533 332.612  1.00177.45           C  
ATOM   2777  CD1 PHE A 397     239.437 293.577 333.451  1.00177.45           C  
ATOM   2778  CD2 PHE A 397     238.852 291.484 332.495  1.00177.45           C  
ATOM   2779  CE1 PHE A 397     238.266 293.590 334.161  1.00177.45           C  
ATOM   2780  CE2 PHE A 397     237.674 291.482 333.207  1.00177.45           C  
ATOM   2781  CZ  PHE A 397     237.382 292.540 334.042  1.00177.45           C  
ATOM   2782  N   ASN A 398     242.758 289.784 333.608  1.00166.54           N  
ATOM   2783  CA  ASN A 398     242.910 288.338 333.504  1.00166.54           C  
ATOM   2784  C   ASN A 398     241.722 287.557 334.045  1.00166.54           C  
ATOM   2785  O   ASN A 398     241.740 286.326 333.991  1.00166.54           O  
ATOM   2786  CB  ASN A 398     244.225 287.864 334.152  1.00166.54           C  
ATOM   2787  CG  ASN A 398     244.308 288.083 335.663  1.00166.54           C  
ATOM   2788  OD1 ASN A 398     243.354 288.440 336.341  1.00166.54           O  
ATOM   2789  ND2 ASN A 398     245.499 287.854 336.194  1.00166.54           N  
ATOM   2790  N   SER A 399     240.710 288.216 334.572  1.00165.92           N  
ATOM   2791  CA  SER A 399     239.487 287.484 334.828  1.00165.92           C  
ATOM   2792  C   SER A 399     238.649 287.444 333.563  1.00165.92           C  
ATOM   2793  O   SER A 399     238.854 288.223 332.632  1.00165.92           O  
ATOM   2794  CB  SER A 399     238.696 288.115 335.961  1.00165.92           C  
ATOM   2795  OG  SER A 399     237.478 287.424 336.153  1.00165.92           O  
ATOM   2796  N   SER A 400     237.702 286.518 333.531  1.00164.84           N  
ATOM   2797  CA  SER A 400     236.827 286.416 332.377  1.00164.84           C  
ATOM   2798  C   SER A 400     235.804 287.535 332.397  1.00164.84           C  
ATOM   2799  O   SER A 400     235.372 287.997 333.456  1.00164.84           O  
ATOM   2800  CB  SER A 400     236.099 285.078 332.350  1.00164.84           C  
ATOM   2801  OG  SER A 400     235.103 285.037 333.350  1.00164.84           O  
ATOM   2802  N   ILE A 401     235.405 287.958 331.201  1.00166.99           N  
ATOM   2803  CA  ILE A 401     234.426 289.025 331.089  1.00166.99           C  
ATOM   2804  C   ILE A 401     233.063 288.508 331.516  1.00166.99           C  
ATOM   2805  O   ILE A 401     232.220 289.269 332.002  1.00166.99           O  
ATOM   2806  CB  ILE A 401     234.386 289.586 329.656  1.00166.99           C  
ATOM   2807  CG1 ILE A 401     235.786 289.830 329.117  1.00166.99           C  
ATOM   2808  CG2 ILE A 401     233.703 290.922 329.622  1.00166.99           C  
ATOM   2809  CD1 ILE A 401     236.271 288.750 328.162  1.00166.99           C  
ATOM   2810  N   ALA A 402     232.829 287.204 331.353  1.00174.06           N  
ATOM   2811  CA  ALA A 402     231.597 286.603 331.845  1.00174.06           C  
ATOM   2812  C   ALA A 402     231.592 286.537 333.363  1.00174.06           C  
ATOM   2813  O   ALA A 402     230.564 286.794 334.001  1.00174.06           O  
ATOM   2814  CB  ALA A 402     231.417 285.210 331.245  1.00174.06           C  
ATOM   2815  N   GLY A 403     232.749 286.260 333.965  1.00169.46           N  
ATOM   2816  CA  GLY A 403     232.852 286.194 335.412  1.00169.46           C  
ATOM   2817  C   GLY A 403     232.647 287.512 336.118  1.00169.46           C  
ATOM   2818  O   GLY A 403     232.569 287.527 337.351  1.00169.46           O  
ATOM   2819  N   ILE A 404     232.592 288.609 335.367  1.00167.95           N  
ATOM   2820  CA  ILE A 404     232.132 289.878 335.901  1.00167.95           C  
ATOM   2821  C   ILE A 404     230.727 289.747 336.461  1.00167.95           C  
ATOM   2822  O   ILE A 404     230.445 290.221 337.567  1.00167.95           O  
ATOM   2823  CB  ILE A 404     232.222 290.950 334.811  1.00167.95           C  
ATOM   2824  CG1 ILE A 404     233.684 291.153 334.474  1.00167.95           C  
ATOM   2825  CG2 ILE A 404     231.581 292.234 335.246  1.00167.95           C  
ATOM   2826  CD1 ILE A 404     233.877 291.964 333.295  1.00167.95           C  
ATOM   2827  N   GLU A 405     229.839 289.047 335.756  1.00178.74           N  
ATOM   2828  CA  GLU A 405     228.541 288.781 336.361  1.00178.74           C  
ATOM   2829  C   GLU A 405     228.556 287.526 337.218  1.00178.74           C  
ATOM   2830  O   GLU A 405     227.492 287.023 337.590  1.00178.74           O  
ATOM   2831  CB  GLU A 405     227.424 288.719 335.307  1.00178.74           C  
ATOM   2832  CG  GLU A 405     227.432 287.560 334.331  1.00178.74           C  
ATOM   2833  CD  GLU A 405     226.256 287.615 333.361  1.00178.74           C  
ATOM   2834  OE1 GLU A 405     225.439 288.557 333.456  1.00178.74           O  
ATOM   2835  OE2 GLU A 405     226.145 286.715 332.503  1.00178.74           O  
ATOM   2836  N   ASP A 406     229.740 287.028 337.556  1.00175.06           N  
ATOM   2837  CA  ASP A 406     229.912 286.037 338.600  1.00175.06           C  
ATOM   2838  C   ASP A 406     230.658 286.609 339.793  1.00175.06           C  
ATOM   2839  O   ASP A 406     230.999 285.867 340.717  1.00175.06           O  
ATOM   2840  CB  ASP A 406     230.649 284.830 338.040  1.00175.06           C  
ATOM   2841  CG  ASP A 406     229.910 284.201 336.895  1.00175.06           C  
ATOM   2842  OD1 ASP A 406     228.669 284.319 336.863  1.00175.06           O  
ATOM   2843  OD2 ASP A 406     230.566 283.605 336.020  1.00175.06           O  
ATOM   2844  N   ALA A 407     230.920 287.909 339.790  1.00176.91           N  
ATOM   2845  CA  ALA A 407     231.655 288.560 340.861  1.00176.91           C  
ATOM   2846  C   ALA A 407     230.710 289.045 341.950  1.00176.91           C  
ATOM   2847  O   ALA A 407     229.579 289.453 341.683  1.00176.91           O  
ATOM   2848  CB  ALA A 407     232.460 289.736 340.317  1.00176.91           C  
ATOM   2849  N   ASP A 408     231.197 289.013 343.189  1.00181.21           N  
ATOM   2850  CA  ASP A 408     230.344 289.360 344.318  1.00181.21           C  
ATOM   2851  C   ASP A 408     230.252 290.868 344.493  1.00181.21           C  
ATOM   2852  O   ASP A 408     229.153 291.425 344.546  1.00181.21           O  
ATOM   2853  CB  ASP A 408     230.873 288.702 345.591  1.00181.21           C  
ATOM   2854  CG  ASP A 408     229.845 288.658 346.706  1.00181.21           C  
ATOM   2855  OD1 ASP A 408     228.721 289.178 346.533  1.00181.21           O  
ATOM   2856  OD2 ASP A 408     230.160 288.073 347.762  1.00181.21           O  
ATOM   2857  N   ALA A 409     231.395 291.536 344.605  1.00172.97           N  
ATOM   2858  CA  ALA A 409     231.437 292.974 344.821  1.00172.97           C  
ATOM   2859  C   ALA A 409     232.817 293.451 344.423  1.00172.97           C  
ATOM   2860  O   ALA A 409     233.812 292.976 344.968  1.00172.97           O  
ATOM   2861  CB  ALA A 409     231.156 293.333 346.280  1.00172.97           C  
ATOM   2862  N   ILE A 410     232.881 294.371 343.469  1.00178.64           N  
ATOM   2863  CA  ILE A 410     234.153 294.845 342.958  1.00178.64           C  
ATOM   2864  C   ILE A 410     234.274 296.323 343.274  1.00178.64           C  
ATOM   2865  O   ILE A 410     233.324 296.974 343.705  1.00178.64           O  
ATOM   2866  CB  ILE A 410     234.308 294.609 341.448  1.00178.64           C  
ATOM   2867  CG1 ILE A 410     233.474 295.602 340.660  1.00178.64           C  
ATOM   2868  CG2 ILE A 410     233.811 293.243 341.085  1.00178.64           C  
ATOM   2869  CD1 ILE A 410     233.800 295.593 339.200  1.00178.64           C  
ATOM   2870  N   LEU A 411     235.465 296.850 343.040  1.00174.18           N  
ATOM   2871  CA  LEU A 411     235.694 298.275 343.157  1.00174.18           C  
ATOM   2872  C   LEU A 411     236.624 298.689 342.033  1.00174.18           C  
ATOM   2873  O   LEU A 411     237.500 297.927 341.616  1.00174.18           O  
ATOM   2874  CB  LEU A 411     236.269 298.619 344.531  1.00174.18           C  
ATOM   2875  CG  LEU A 411     237.672 298.106 344.839  1.00174.18           C  
ATOM   2876  CD1 LEU A 411     238.724 299.202 344.704  1.00174.18           C  
ATOM   2877  CD2 LEU A 411     237.719 297.455 346.171  1.00174.18           C  
ATOM   2878  N   LEU A 412     236.428 299.897 341.538  1.00178.60           N  
ATOM   2879  CA  LEU A 412     237.229 300.393 340.440  1.00178.60           C  
ATOM   2880  C   LEU A 412     238.069 301.563 340.910  1.00178.60           C  
ATOM   2881  O   LEU A 412     237.614 302.394 341.701  1.00178.60           O  
ATOM   2882  CB  LEU A 412     236.348 300.778 339.253  1.00178.60           C  
ATOM   2883  CG  LEU A 412     235.250 301.825 339.393  1.00178.60           C  
ATOM   2884  CD1 LEU A 412     235.719 303.213 338.984  1.00178.60           C  
ATOM   2885  CD2 LEU A 412     234.051 301.398 338.574  1.00178.60           C  
ATOM   2886  N   VAL A 413     239.303 301.602 340.433  1.00176.63           N  
ATOM   2887  CA  VAL A 413     240.246 302.651 340.776  1.00176.63           C  
ATOM   2888  C   VAL A 413     240.813 303.226 339.491  1.00176.63           C  
ATOM   2889  O   VAL A 413     241.023 302.501 338.512  1.00176.63           O  
ATOM   2890  CB  VAL A 413     241.367 302.129 341.695  1.00176.63           C  
ATOM   2891  CG1 VAL A 413     240.806 301.787 343.036  1.00176.63           C  
ATOM   2892  CG2 VAL A 413     241.994 300.886 341.120  1.00176.63           C  
ATOM   2893  N   GLY A 414     241.001 304.543 339.482  1.00180.57           N  
ATOM   2894  CA  GLY A 414     241.681 305.226 338.399  1.00180.57           C  
ATOM   2895  C   GLY A 414     241.018 305.129 337.047  1.00180.57           C  
ATOM   2896  O   GLY A 414     241.680 305.326 336.028  1.00180.57           O  
ATOM   2897  N   THR A 415     239.731 304.813 337.001  1.00180.65           N  
ATOM   2898  CA  THR A 415     239.052 304.645 335.732  1.00180.65           C  
ATOM   2899  C   THR A 415     237.655 305.220 335.811  1.00180.65           C  
ATOM   2900  O   THR A 415     237.087 305.402 336.887  1.00180.65           O  
ATOM   2901  CB  THR A 415     238.959 303.180 335.311  1.00180.65           C  
ATOM   2902  OG1 THR A 415     238.239 303.092 334.076  1.00180.65           O  
ATOM   2903  CG2 THR A 415     238.250 302.368 336.365  1.00180.65           C  
ATOM   2904  N   ASN A 416     237.120 305.523 334.640  1.00180.08           N  
ATOM   2905  CA  ASN A 416     235.700 305.781 334.467  1.00180.08           C  
ATOM   2906  C   ASN A 416     235.306 304.811 333.370  1.00180.08           C  
ATOM   2907  O   ASN A 416     235.435 305.112 332.178  1.00180.08           O  
ATOM   2908  CB  ASN A 416     235.420 307.233 334.107  1.00180.08           C  
ATOM   2909  CG  ASN A 416     233.957 307.574 334.198  1.00180.08           C  
ATOM   2910  OD1 ASN A 416     233.120 306.705 334.438  1.00180.08           O  
ATOM   2911  ND2 ASN A 416     233.639 308.852 334.052  1.00180.08           N  
ATOM   2912  N   PRO A 417     234.835 303.619 333.738  1.00173.60           N  
ATOM   2913  CA  PRO A 417     234.483 302.620 332.728  1.00173.60           C  
ATOM   2914  C   PRO A 417     233.259 302.967 331.906  1.00173.60           C  
ATOM   2915  O   PRO A 417     232.930 302.219 330.983  1.00173.60           O  
ATOM   2916  CB  PRO A 417     234.252 301.356 333.556  1.00173.60           C  
ATOM   2917  CG  PRO A 417     233.874 301.850 334.877  1.00173.60           C  
ATOM   2918  CD  PRO A 417     234.651 303.106 335.101  1.00173.60           C  
ATOM   2919  N   ARG A 418     232.554 304.056 332.208  1.00176.36           N  
ATOM   2920  CA  ARG A 418     231.649 304.600 331.209  1.00176.36           C  
ATOM   2921  C   ARG A 418     232.433 305.297 330.109  1.00176.36           C  
ATOM   2922  O   ARG A 418     232.094 305.184 328.927  1.00176.36           O  
ATOM   2923  CB  ARG A 418     230.650 305.559 331.847  1.00176.36           C  
ATOM   2924  CG  ARG A 418     229.582 305.995 330.870  1.00176.36           C  
ATOM   2925  CD  ARG A 418     228.547 306.888 331.496  1.00176.36           C  
ATOM   2926  NE  ARG A 418     227.589 307.333 330.494  1.00176.36           N  
ATOM   2927  CZ  ARG A 418     226.578 308.156 330.741  1.00176.36           C  
ATOM   2928  NH1 ARG A 418     226.392 308.631 331.964  1.00176.36           N  
ATOM   2929  NH2 ARG A 418     225.759 308.506 329.760  1.00176.36           N  
ATOM   2930  N   ARG A 419     233.501 306.004 330.478  1.00183.13           N  
ATOM   2931  CA  ARG A 419     234.328 306.672 329.484  1.00183.13           C  
ATOM   2932  C   ARG A 419     235.187 305.706 328.691  1.00183.13           C  
ATOM   2933  O   ARG A 419     235.611 306.048 327.588  1.00183.13           O  
ATOM   2934  CB  ARG A 419     235.236 307.690 330.154  1.00183.13           C  
ATOM   2935  CG  ARG A 419     234.514 308.820 330.812  1.00183.13           C  
ATOM   2936  CD  ARG A 419     234.016 309.830 329.819  1.00183.13           C  
ATOM   2937  NE  ARG A 419     233.537 311.008 330.528  1.00183.13           N  
ATOM   2938  CZ  ARG A 419     233.037 312.083 329.938  1.00183.13           C  
ATOM   2939  NH1 ARG A 419     232.952 312.132 328.618  1.00183.13           N  
ATOM   2940  NH2 ARG A 419     232.631 313.111 330.670  1.00183.13           N  
ATOM   2941  N   GLU A 420     235.496 304.533 329.231  1.00181.56           N  
ATOM   2942  CA  GLU A 420     236.312 303.568 328.507  1.00181.56           C  
ATOM   2943  C   GLU A 420     235.730 302.184 328.679  1.00181.56           C  
ATOM   2944  O   GLU A 420     235.483 301.766 329.810  1.00181.56           O  
ATOM   2945  CB  GLU A 420     237.764 303.576 328.985  1.00181.56           C  
ATOM   2946  CG  GLU A 420     238.530 304.789 328.534  1.00181.56           C  
ATOM   2947  CD  GLU A 420     238.685 304.828 327.029  1.00181.56           C  
ATOM   2948  OE1 GLU A 420     238.858 303.751 326.419  1.00181.56           O  
ATOM   2949  OE2 GLU A 420     238.607 305.932 326.451  1.00181.56           O  
ATOM   2950  N   ALA A 421     235.562 301.476 327.559  1.00171.21           N  
ATOM   2951  CA  ALA A 421     234.922 300.162 327.494  1.00171.21           C  
ATOM   2952  C   ALA A 421     233.505 300.230 328.067  1.00171.21           C  
ATOM   2953  O   ALA A 421     233.211 299.756 329.160  1.00171.21           O  
ATOM   2954  CB  ALA A 421     235.760 299.074 328.178  1.00171.21           C  
ATOM   2955  N   ALA A 422     232.650 300.918 327.316  1.00176.59           N  
ATOM   2956  CA  ALA A 422     231.266 301.066 327.736  1.00176.59           C  
ATOM   2957  C   ALA A 422     230.505 299.747 327.723  1.00176.59           C  
ATOM   2958  O   ALA A 422     229.497 299.625 328.425  1.00176.59           O  
ATOM   2959  CB  ALA A 422     230.556 302.092 326.852  1.00176.59           C  
ATOM   2960  N   VAL A 423     230.955 298.751 326.958  1.00167.06           N  
ATOM   2961  CA  VAL A 423     230.254 297.478 327.009  1.00167.06           C  
ATOM   2962  C   VAL A 423     230.627 296.737 328.283  1.00167.06           C  
ATOM   2963  O   VAL A 423     229.822 295.958 328.818  1.00167.06           O  
ATOM   2964  CB  VAL A 423     230.551 296.639 325.758  1.00167.06           C  
ATOM   2965  CG1 VAL A 423     229.518 295.547 325.623  1.00167.06           C  
ATOM   2966  CG2 VAL A 423     230.566 297.502 324.522  1.00167.06           C  
ATOM   2967  N   MET A 424     231.812 297.019 328.816  1.00168.98           N  
ATOM   2968  CA  MET A 424     232.154 296.538 330.143  1.00168.98           C  
ATOM   2969  C   MET A 424     231.235 297.154 331.187  1.00168.98           C  
ATOM   2970  O   MET A 424     230.768 296.463 332.097  1.00168.98           O  
ATOM   2971  CB  MET A 424     233.606 296.875 330.444  1.00168.98           C  
ATOM   2972  CG  MET A 424     234.191 296.027 331.490  1.00168.98           C  
ATOM   2973  SD  MET A 424     234.196 294.413 330.720  1.00168.98           S  
ATOM   2974  CE  MET A 424     235.472 294.629 329.494  1.00168.98           C  
ATOM   2975  N   ASN A 425     230.948 298.452 331.041  1.00178.43           N  
ATOM   2976  CA  ASN A 425     229.965 299.141 331.874  1.00178.43           C  
ATOM   2977  C   ASN A 425     228.588 298.503 331.746  1.00178.43           C  
ATOM   2978  O   ASN A 425     227.850 298.392 332.732  1.00178.43           O  
ATOM   2979  CB  ASN A 425     229.916 300.616 331.462  1.00178.43           C  
ATOM   2980  CG  ASN A 425     229.071 301.484 332.384  1.00178.43           C  
ATOM   2981  OD1 ASN A 425     228.577 301.045 333.413  1.00178.43           O  
ATOM   2982  ND2 ASN A 425     228.878 302.731 331.984  1.00178.43           N  
ATOM   2983  N   ALA A 426     228.230 298.080 330.537  1.00175.52           N  
ATOM   2984  CA  ALA A 426     226.944 297.428 330.341  1.00175.52           C  
ATOM   2985  C   ALA A 426     226.881 296.104 331.086  1.00175.52           C  
ATOM   2986  O   ALA A 426     225.867 295.793 331.719  1.00175.52           O  
ATOM   2987  CB  ALA A 426     226.686 297.221 328.852  1.00175.52           C  
ATOM   2988  N   ARG A 427     227.965 295.329 331.051  1.00171.54           N  
ATOM   2989  CA  ARG A 427     227.979 294.091 331.823  1.00171.54           C  
ATOM   2990  C   ARG A 427     227.988 294.346 333.321  1.00171.54           C  
ATOM   2991  O   ARG A 427     227.413 293.553 334.079  1.00171.54           O  
ATOM   2992  CB  ARG A 427     229.166 293.222 331.448  1.00171.54           C  
ATOM   2993  CG  ARG A 427     228.946 292.408 330.215  1.00171.54           C  
ATOM   2994  CD  ARG A 427     230.090 291.450 330.045  1.00171.54           C  
ATOM   2995  NE  ARG A 427     229.919 290.584 328.888  1.00171.54           N  
ATOM   2996  CZ  ARG A 427     229.313 289.404 328.933  1.00171.54           C  
ATOM   2997  NH1 ARG A 427     228.829 288.953 330.084  1.00171.54           N  
ATOM   2998  NH2 ARG A 427     229.195 288.673 327.833  1.00171.54           N  
ATOM   2999  N   ILE A 428     228.630 295.431 333.757  1.00165.00           N  
ATOM   3000  CA  ILE A 428     228.577 295.830 335.162  1.00165.00           C  
ATOM   3001  C   ILE A 428     227.143 296.088 335.590  1.00165.00           C  
ATOM   3002  O   ILE A 428     226.679 295.566 336.609  1.00165.00           O  
ATOM   3003  CB  ILE A 428     229.457 297.067 335.402  1.00165.00           C  
ATOM   3004  CG1 ILE A 428     230.925 296.693 335.301  1.00165.00           C  
ATOM   3005  CG2 ILE A 428     229.156 297.696 336.751  1.00165.00           C  
ATOM   3006  CD1 ILE A 428     231.332 295.718 336.341  1.00165.00           C  
ATOM   3007  N   ARG A 429     226.419 296.875 334.795  1.00161.75           N  
ATOM   3008  CA  ARG A 429     225.030 297.176 335.111  1.00161.75           C  
ATOM   3009  C   ARG A 429     224.161 295.930 335.042  1.00161.75           C  
ATOM   3010  O   ARG A 429     223.230 295.780 335.842  1.00161.75           O  
ATOM   3011  CB  ARG A 429     224.507 298.254 334.165  1.00161.75           C  
ATOM   3012  CG  ARG A 429     223.090 298.680 334.450  1.00161.75           C  
ATOM   3013  CD  ARG A 429     222.646 299.813 333.567  1.00161.75           C  
ATOM   3014  NE  ARG A 429     221.229 300.066 333.760  1.00161.75           N  
ATOM   3015  CZ  ARG A 429     220.744 300.839 334.720  1.00161.75           C  
ATOM   3016  NH1 ARG A 429     221.564 301.449 335.561  1.00161.75           N  
ATOM   3017  NH2 ARG A 429     219.438 301.017 334.827  1.00161.75           N  
ATOM   3018  N   LYS A 430     224.486 295.015 334.127  1.00169.81           N  
ATOM   3019  CA  LYS A 430     223.762 293.755 334.018  1.00169.81           C  
ATOM   3020  C   LYS A 430     223.922 292.921 335.277  1.00169.81           C  
ATOM   3021  O   LYS A 430     222.940 292.392 335.815  1.00169.81           O  
ATOM   3022  CB  LYS A 430     224.267 292.993 332.798  1.00169.81           C  
ATOM   3023  CG  LYS A 430     223.568 291.686 332.504  1.00169.81           C  
ATOM   3024  CD  LYS A 430     224.099 291.132 331.194  1.00169.81           C  
ATOM   3025  CE  LYS A 430     223.386 289.869 330.763  1.00169.81           C  
ATOM   3026  NZ  LYS A 430     223.749 288.721 331.616  1.00169.81           N  
ATOM   3027  N   ALA A 431     225.151 292.831 335.778  1.00165.95           N  
ATOM   3028  CA  ALA A 431     225.392 292.117 337.022  1.00165.95           C  
ATOM   3029  C   ALA A 431     224.732 292.822 338.191  1.00165.95           C  
ATOM   3030  O   ALA A 431     224.197 292.172 339.097  1.00165.95           O  
ATOM   3031  CB  ALA A 431     226.889 291.996 337.262  1.00165.95           C  
ATOM   3032  N   TRP A 432     224.735 294.150 338.163  1.00169.36           N  
ATOM   3033  CA  TRP A 432     224.261 294.925 339.297  1.00169.36           C  
ATOM   3034  C   TRP A 432     222.756 294.829 339.430  1.00169.36           C  
ATOM   3035  O   TRP A 432     222.226 294.775 340.542  1.00169.36           O  
ATOM   3036  CB  TRP A 432     224.679 296.375 339.127  1.00169.36           C  
ATOM   3037  CG  TRP A 432     224.386 297.190 340.298  1.00169.36           C  
ATOM   3038  CD1 TRP A 432     224.958 297.083 341.520  1.00169.36           C  
ATOM   3039  CD2 TRP A 432     223.437 298.244 340.386  1.00169.36           C  
ATOM   3040  NE1 TRP A 432     224.434 298.014 342.369  1.00169.36           N  
ATOM   3041  CE2 TRP A 432     223.492 298.741 341.694  1.00169.36           C  
ATOM   3042  CE3 TRP A 432     222.544 298.820 339.484  1.00169.36           C  
ATOM   3043  CZ2 TRP A 432     222.690 299.785 342.127  1.00169.36           C  
ATOM   3044  CZ3 TRP A 432     221.750 299.860 339.914  1.00169.36           C  
ATOM   3045  CH2 TRP A 432     221.829 300.335 341.222  1.00169.36           C  
ATOM   3046  N   LEU A 433     222.054 294.817 338.305  1.00166.33           N  
ATOM   3047  CA  LEU A 433     220.624 294.578 338.359  1.00166.33           C  
ATOM   3048  C   LEU A 433     220.336 293.121 338.664  1.00166.33           C  
ATOM   3049  O   LEU A 433     219.352 292.817 339.346  1.00166.33           O  
ATOM   3050  CB  LEU A 433     219.970 294.998 337.046  1.00166.33           C  
ATOM   3051  CG  LEU A 433     218.443 294.923 337.005  1.00166.33           C  
ATOM   3052  CD1 LEU A 433     217.851 295.844 338.060  1.00166.33           C  
ATOM   3053  CD2 LEU A 433     217.901 295.262 335.623  1.00166.33           C  
ATOM   3054  N   ARG A 434     221.186 292.209 338.192  1.00169.51           N  
ATOM   3055  CA  ARG A 434     220.964 290.800 338.485  1.00169.51           C  
ATOM   3056  C   ARG A 434     221.237 290.491 339.947  1.00169.51           C  
ATOM   3057  O   ARG A 434     220.353 290.025 340.673  1.00169.51           O  
ATOM   3058  CB  ARG A 434     221.843 289.915 337.612  1.00169.51           C  
ATOM   3059  CG  ARG A 434     221.625 288.462 337.950  1.00169.51           C  
ATOM   3060  CD  ARG A 434     222.547 287.545 337.206  1.00169.51           C  
ATOM   3061  NE  ARG A 434     222.250 287.489 335.788  1.00169.51           N  
ATOM   3062  CZ  ARG A 434     222.976 286.806 334.916  1.00169.51           C  
ATOM   3063  NH1 ARG A 434     224.028 286.117 335.327  1.00169.51           N  
ATOM   3064  NH2 ARG A 434     222.642 286.799 333.639  1.00169.51           N  
ATOM   3065  N   GLN A 435     222.457 290.739 340.392  1.00175.47           N  
ATOM   3066  CA  GLN A 435     222.921 290.251 341.678  1.00175.47           C  
ATOM   3067  C   GLN A 435     223.129 291.412 342.637  1.00175.47           C  
ATOM   3068  O   GLN A 435     222.830 292.568 342.329  1.00175.47           O  
ATOM   3069  CB  GLN A 435     224.211 289.458 341.512  1.00175.47           C  
ATOM   3070  CG  GLN A 435     224.068 288.210 340.706  1.00175.47           C  
ATOM   3071  CD  GLN A 435     225.396 287.533 340.507  1.00175.47           C  
ATOM   3072  OE1 GLN A 435     226.427 288.027 340.957  1.00175.47           O  
ATOM   3073  NE2 GLN A 435     225.388 286.404 339.817  1.00175.47           N  
ATOM   3074  N   GLU A 436     223.664 291.086 343.807  1.00182.62           N  
ATOM   3075  CA  GLU A 436     223.908 292.049 344.868  1.00182.62           C  
ATOM   3076  C   GLU A 436     225.395 292.360 344.912  1.00182.62           C  
ATOM   3077  O   GLU A 436     226.201 291.513 345.310  1.00182.62           O  
ATOM   3078  CB  GLU A 436     223.419 291.507 346.202  1.00182.62           C  
ATOM   3079  CG  GLU A 436     223.593 292.481 347.328  1.00182.62           C  
ATOM   3080  CD  GLU A 436     222.956 291.997 348.607  1.00182.62           C  
ATOM   3081  OE1 GLU A 436     222.386 290.888 348.598  1.00182.62           O  
ATOM   3082  OE2 GLU A 436     223.018 292.724 349.621  1.00182.62           O  
ATOM   3083  N   LEU A 437     225.751 293.580 344.519  1.00183.73           N  
ATOM   3084  CA  LEU A 437     227.140 293.990 344.379  1.00183.73           C  
ATOM   3085  C   LEU A 437     227.374 295.282 345.137  1.00183.73           C  
ATOM   3086  O   LEU A 437     226.600 296.234 345.002  1.00183.73           O  
ATOM   3087  CB  LEU A 437     227.531 294.205 342.919  1.00183.73           C  
ATOM   3088  CG  LEU A 437     227.788 292.998 342.026  1.00183.73           C  
ATOM   3089  CD1 LEU A 437     226.489 292.404 341.499  1.00183.73           C  
ATOM   3090  CD2 LEU A 437     228.731 293.365 340.899  1.00183.73           C  
ATOM   3091  N   GLU A 438     228.450 295.322 345.907  1.00191.05           N  
ATOM   3092  CA  GLU A 438     228.883 296.535 346.584  1.00191.05           C  
ATOM   3093  C   GLU A 438     229.994 297.153 345.748  1.00191.05           C  
ATOM   3094  O   GLU A 438     231.076 296.575 345.616  1.00191.05           O  
ATOM   3095  CB  GLU A 438     229.351 296.230 348.000  1.00191.05           C  
ATOM   3096  CG  GLU A 438     229.685 297.464 348.798  1.00191.05           C  
ATOM   3097  CD  GLU A 438     230.059 297.142 350.228  1.00191.05           C  
ATOM   3098  OE1 GLU A 438     230.097 295.942 350.576  1.00191.05           O  
ATOM   3099  OE2 GLU A 438     230.306 298.089 351.006  1.00191.05           O  
ATOM   3100  N   ILE A 439     229.719 298.310 345.161  1.00182.91           N  
ATOM   3101  CA  ILE A 439     230.600 298.912 344.173  1.00182.91           C  
ATOM   3102  C   ILE A 439     231.000 300.288 344.667  1.00182.91           C  
ATOM   3103  O   ILE A 439     230.143 301.086 345.061  1.00182.91           O  
ATOM   3104  CB  ILE A 439     229.925 299.023 342.798  1.00182.91           C  
ATOM   3105  CG1 ILE A 439     229.325 297.682 342.383  1.00182.91           C  
ATOM   3106  CG2 ILE A 439     230.931 299.477 341.770  1.00182.91           C  
ATOM   3107  CD1 ILE A 439     230.325 296.573 342.289  1.00182.91           C  
ATOM   3108  N   ALA A 440     232.293 300.573 344.628  1.00191.83           N  
ATOM   3109  CA  ALA A 440     232.784 301.871 345.048  1.00191.83           C  
ATOM   3110  C   ALA A 440     233.907 302.303 344.129  1.00191.83           C  
ATOM   3111  O   ALA A 440     234.838 301.536 343.874  1.00191.83           O  
ATOM   3112  CB  ALA A 440     233.274 301.828 346.487  1.00191.83           C  
ATOM   3113  N   SER A 441     233.815 303.525 343.635  1.00198.17           N  
ATOM   3114  CA  SER A 441     234.884 304.090 342.837  1.00198.17           C  
ATOM   3115  C   SER A 441     235.892 304.763 343.747  1.00198.17           C  
ATOM   3116  O   SER A 441     235.572 305.186 344.860  1.00198.17           O  
ATOM   3117  CB  SER A 441     234.341 305.103 341.830  1.00198.17           C  
ATOM   3118  OG  SER A 441     233.816 306.239 342.489  1.00198.17           O  
ATOM   3119  N   VAL A 442     237.130 304.828 343.277  1.00183.42           N  
ATOM   3120  CA  VAL A 442     238.180 305.586 343.938  1.00183.42           C  
ATOM   3121  C   VAL A 442     238.877 306.401 342.869  1.00183.42           C  
ATOM   3122  O   VAL A 442     239.357 305.843 341.876  1.00183.42           O  
ATOM   3123  CB  VAL A 442     239.188 304.686 344.668  1.00183.42           C  
ATOM   3124  CG1 VAL A 442     240.351 305.511 345.173  1.00183.42           C  
ATOM   3125  CG2 VAL A 442     238.529 303.953 345.824  1.00183.42           C  
ATOM   3126  N   GLY A 443     238.925 307.710 343.059  1.00187.58           N  
ATOM   3127  CA  GLY A 443     239.659 308.557 342.158  1.00187.58           C  
ATOM   3128  C   GLY A 443     238.800 309.642 341.557  1.00187.58           C  
ATOM   3129  O   GLY A 443     238.307 310.534 342.252  1.00187.58           O  
ATOM   3130  N   PRO A 444     238.616 309.594 340.244  1.00182.93           N  
ATOM   3131  CA  PRO A 444     237.870 310.657 339.573  1.00182.93           C  
ATOM   3132  C   PRO A 444     236.385 310.550 339.864  1.00182.93           C  
ATOM   3133  O   PRO A 444     235.839 309.465 340.069  1.00182.93           O  
ATOM   3134  CB  PRO A 444     238.171 310.416 338.093  1.00182.93           C  
ATOM   3135  CG  PRO A 444     238.430 308.956 338.017  1.00182.93           C  
ATOM   3136  CD  PRO A 444     239.084 308.565 339.302  1.00182.93           C  
ATOM   3137  N   THR A 445     235.738 311.706 339.903  1.00188.89           N  
ATOM   3138  CA  THR A 445     234.314 311.779 340.197  1.00188.89           C  
ATOM   3139  C   THR A 445     233.540 311.407 338.943  1.00188.89           C  
ATOM   3140  O   THR A 445     233.601 312.115 337.935  1.00188.89           O  
ATOM   3141  CB  THR A 445     233.945 313.180 340.667  1.00188.89           C  
ATOM   3142  OG1 THR A 445     234.732 313.515 341.815  1.00188.89           O  
ATOM   3143  CG2 THR A 445     232.473 313.242 341.031  1.00188.89           C  
ATOM   3144  N   LEU A 446     232.809 310.307 338.995  1.00187.98           N  
ATOM   3145  CA  LEU A 446     232.138 309.798 337.813  1.00187.98           C  
ATOM   3146  C   LEU A 446     230.649 309.631 338.066  1.00187.98           C  
ATOM   3147  O   LEU A 446     230.219 309.351 339.188  1.00187.98           O  
ATOM   3148  CB  LEU A 446     232.766 308.472 337.364  1.00187.98           C  
ATOM   3149  CG  LEU A 446     232.951 307.304 338.340  1.00187.98           C  
ATOM   3150  CD1 LEU A 446     231.743 306.382 338.459  1.00187.98           C  
ATOM   3151  CD2 LEU A 446     234.155 306.513 337.901  1.00187.98           C  
ATOM   3152  N   ASP A 447     229.869 309.800 337.004  1.00194.17           N  
ATOM   3153  CA  ASP A 447     228.449 309.474 337.009  1.00194.17           C  
ATOM   3154  C   ASP A 447     228.288 308.239 336.136  1.00194.17           C  
ATOM   3155  O   ASP A 447     228.289 308.332 334.906  1.00194.17           O  
ATOM   3156  CB  ASP A 447     227.599 310.632 336.500  1.00194.17           C  
ATOM   3157  CG  ASP A 447     226.111 310.426 336.761  1.00194.17           C  
ATOM   3158  OD1 ASP A 447     225.730 309.392 337.352  1.00194.17           O  
ATOM   3159  OD2 ASP A 447     225.316 311.306 336.371  1.00194.17           O  
ATOM   3160  N   ALA A 448     228.153 307.089 336.779  1.00185.18           N  
ATOM   3161  CA  ALA A 448     227.917 305.833 336.093  1.00185.18           C  
ATOM   3162  C   ALA A 448     226.700 305.161 336.706  1.00185.18           C  
ATOM   3163  O   ALA A 448     226.462 305.249 337.912  1.00185.18           O  
ATOM   3164  CB  ALA A 448     229.129 304.920 336.170  1.00185.18           C  
ATOM   3165  N   THR A 449     225.937 304.474 335.866  1.00181.30           N  
ATOM   3166  CA  THR A 449     224.565 304.130 336.222  1.00181.30           C  
ATOM   3167  C   THR A 449     224.481 302.830 337.003  1.00181.30           C  
ATOM   3168  O   THR A 449     223.683 301.955 336.678  1.00181.30           O  
ATOM   3169  CB  THR A 449     223.721 304.043 334.957  1.00181.30           C  
ATOM   3170  OG1 THR A 449     224.170 302.936 334.163  1.00181.30           O  
ATOM   3171  CG2 THR A 449     223.853 305.322 334.139  1.00181.30           C  
ATOM   3172  N   PHE A 450     225.313 302.678 338.033  1.00178.94           N  
ATOM   3173  CA  PHE A 450     225.168 301.512 338.896  1.00178.94           C  
ATOM   3174  C   PHE A 450     225.520 301.788 340.352  1.00178.94           C  
ATOM   3175  O   PHE A 450     225.894 300.847 341.062  1.00178.94           O  
ATOM   3176  CB  PHE A 450     225.971 300.340 338.349  1.00178.94           C  
ATOM   3177  CG  PHE A 450     227.384 300.666 338.041  1.00178.94           C  
ATOM   3178  CD1 PHE A 450     227.745 301.103 336.780  1.00178.94           C  
ATOM   3179  CD2 PHE A 450     228.363 300.509 338.992  1.00178.94           C  
ATOM   3180  CE1 PHE A 450     229.044 301.391 336.492  1.00178.94           C  
ATOM   3181  CE2 PHE A 450     229.664 300.791 338.694  1.00178.94           C  
ATOM   3182  CZ  PHE A 450     230.005 301.238 337.446  1.00178.94           C  
ATOM   3183  N   ASP A 451     225.420 303.044 340.800  1.00182.52           N  
ATOM   3184  CA  ASP A 451     225.445 303.453 342.208  1.00182.52           C  
ATOM   3185  C   ASP A 451     226.767 303.083 342.890  1.00182.52           C  
ATOM   3186  O   ASP A 451     226.840 302.224 343.767  1.00182.52           O  
ATOM   3187  CB  ASP A 451     224.252 302.862 342.963  1.00182.52           C  
ATOM   3188  CG  ASP A 451     224.001 303.539 344.286  1.00182.52           C  
ATOM   3189  OD1 ASP A 451     224.716 304.506 344.622  1.00182.52           O  
ATOM   3190  OD2 ASP A 451     223.077 303.100 344.997  1.00182.52           O  
ATOM   3191  N   VAL A 452     227.817 303.763 342.448  1.00187.22           N  
ATOM   3192  CA  VAL A 452     229.110 303.682 343.110  1.00187.22           C  
ATOM   3193  C   VAL A 452     229.063 304.462 344.413  1.00187.22           C  
ATOM   3194  O   VAL A 452     228.126 305.225 344.664  1.00187.22           O  
ATOM   3195  CB  VAL A 452     230.226 304.231 342.213  1.00187.22           C  
ATOM   3196  CG1 VAL A 452     230.256 303.481 340.922  1.00187.22           C  
ATOM   3197  CG2 VAL A 452     230.014 305.710 341.962  1.00187.22           C  
ATOM   3198  N   ALA A 453     230.082 304.283 345.245  1.00188.63           N  
ATOM   3199  CA  ALA A 453     230.266 305.083 346.453  1.00188.63           C  
ATOM   3200  C   ALA A 453     231.688 305.626 346.405  1.00188.63           C  
ATOM   3201  O   ALA A 453     232.624 304.941 346.817  1.00188.63           O  
ATOM   3202  CB  ALA A 453     230.028 304.254 347.708  1.00188.63           C  
ATOM   3203  N   GLU A 454     231.858 306.845 345.903  1.00200.05           N  
ATOM   3204  CA  GLU A 454     233.203 307.349 345.667  1.00200.05           C  
ATOM   3205  C   GLU A 454     233.899 307.677 346.980  1.00200.05           C  
ATOM   3206  O   GLU A 454     233.310 308.260 347.892  1.00200.05           O  
ATOM   3207  CB  GLU A 454     233.173 308.557 344.724  1.00200.05           C  
ATOM   3208  CG  GLU A 454     232.410 309.791 345.163  1.00200.05           C  
ATOM   3209  CD  GLU A 454     232.356 310.839 344.056  1.00200.05           C  
ATOM   3210  OE1 GLU A 454     232.850 310.554 342.942  1.00200.05           O  
ATOM   3211  OE2 GLU A 454     231.834 311.947 344.300  1.00200.05           O  
ATOM   3212  N   LEU A 455     235.150 307.245 347.088  1.00195.20           N  
ATOM   3213  CA  LEU A 455     235.866 307.250 348.352  1.00195.20           C  
ATOM   3214  C   LEU A 455     237.162 308.018 348.246  1.00195.20           C  
ATOM   3215  O   LEU A 455     238.168 307.650 348.854  1.00195.20           O  
ATOM   3216  CB  LEU A 455     236.152 305.834 348.830  1.00195.20           C  
ATOM   3217  CG  LEU A 455     234.922 305.019 349.184  1.00195.20           C  
ATOM   3218  CD1 LEU A 455     235.336 303.630 349.606  1.00195.20           C  
ATOM   3219  CD2 LEU A 455     234.131 305.712 350.271  1.00195.20           C  
ATOM   3220  N   GLY A 456     237.171 309.090 347.471  1.00202.36           N  
ATOM   3221  CA  GLY A 456     238.281 310.017 347.476  1.00202.36           C  
ATOM   3222  C   GLY A 456     239.011 310.062 346.148  1.00202.36           C  
ATOM   3223  O   GLY A 456     238.825 309.230 345.263  1.00202.36           O  
ATOM   3224  N   ASN A 457     239.869 311.071 346.048  1.00206.80           N  
ATOM   3225  CA  ASN A 457     240.604 311.389 344.834  1.00206.80           C  
ATOM   3226  C   ASN A 457     242.104 311.253 345.071  1.00206.80           C  
ATOM   3227  O   ASN A 457     242.912 311.821 344.334  1.00206.80           O  
ATOM   3228  CB  ASN A 457     240.230 312.807 344.385  1.00206.80           C  
ATOM   3229  CG  ASN A 457     240.524 313.076 342.916  1.00206.80           C  
ATOM   3230  OD1 ASN A 457     241.040 312.218 342.199  1.00206.80           O  
ATOM   3231  ND2 ASN A 457     240.185 314.277 342.462  1.00206.80           N  
ATOM   3232  N   THR A 458     242.495 310.511 346.098  1.00194.69           N  
ATOM   3233  CA  THR A 458     243.865 310.546 346.576  1.00194.69           C  
ATOM   3234  C   THR A 458     244.321 309.124 346.845  1.00194.69           C  
ATOM   3235  O   THR A 458     243.514 308.257 347.182  1.00194.69           O  
ATOM   3236  CB  THR A 458     243.966 311.406 347.847  1.00194.69           C  
ATOM   3237  OG1 THR A 458     243.298 312.650 347.617  1.00194.69           O  
ATOM   3238  CG2 THR A 458     245.412 311.728 348.210  1.00194.69           C  
ATOM   3239  N   HIS A 459     245.618 308.888 346.640  1.00186.37           N  
ATOM   3240  CA  HIS A 459     246.250 307.641 347.052  1.00186.37           C  
ATOM   3241  C   HIS A 459     246.055 307.350 348.536  1.00186.37           C  
ATOM   3242  O   HIS A 459     245.922 306.184 348.937  1.00186.37           O  
ATOM   3243  CB  HIS A 459     247.733 307.699 346.737  1.00186.37           C  
ATOM   3244  CG  HIS A 459     248.509 306.625 347.412  1.00186.37           C  
ATOM   3245  ND1 HIS A 459     248.443 305.308 347.022  1.00186.37           N  
ATOM   3246  CD2 HIS A 459     249.307 306.656 348.503  1.00186.37           C  
ATOM   3247  CE1 HIS A 459     249.208 304.581 347.813  1.00186.37           C  
ATOM   3248  NE2 HIS A 459     249.741 305.374 348.722  1.00186.37           N  
ATOM   3249  N   ALA A 460     246.082 308.387 349.372  1.00189.70           N  
ATOM   3250  CA  ALA A 460     245.825 308.185 350.792  1.00189.70           C  
ATOM   3251  C   ALA A 460     244.402 307.706 351.019  1.00189.70           C  
ATOM   3252  O   ALA A 460     244.161 306.825 351.853  1.00189.70           O  
ATOM   3253  CB  ALA A 460     246.082 309.476 351.563  1.00189.70           C  
ATOM   3254  N   ASP A 461     243.459 308.251 350.250  1.00203.31           N  
ATOM   3255  CA  ASP A 461     242.081 307.781 350.297  1.00203.31           C  
ATOM   3256  C   ASP A 461     241.986 306.337 349.833  1.00203.31           C  
ATOM   3257  O   ASP A 461     241.205 305.552 350.385  1.00203.31           O  
ATOM   3258  CB  ASP A 461     241.201 308.681 349.431  1.00203.31           C  
ATOM   3259  CG  ASP A 461     241.122 310.103 349.952  1.00203.31           C  
ATOM   3260  OD1 ASP A 461     241.249 310.299 351.178  1.00203.31           O  
ATOM   3261  OD2 ASP A 461     240.930 311.029 349.134  1.00203.31           O  
ATOM   3262  N   LEU A 462     242.803 305.972 348.839  1.00198.16           N  
ATOM   3263  CA  LEU A 462     242.860 304.599 348.345  1.00198.16           C  
ATOM   3264  C   LEU A 462     243.282 303.634 349.434  1.00198.16           C  
ATOM   3265  O   LEU A 462     242.597 302.643 349.708  1.00198.16           O  
ATOM   3266  CB  LEU A 462     243.843 304.498 347.184  1.00198.16           C  
ATOM   3267  CG  LEU A 462     244.038 303.054 346.738  1.00198.16           C  
ATOM   3268  CD1 LEU A 462     242.797 302.596 346.027  1.00198.16           C  
ATOM   3269  CD2 LEU A 462     245.274 302.853 345.896  1.00198.16           C  
ATOM   3270  N   GLU A 463     244.420 303.907 350.056  1.00192.45           N  
ATOM   3271  CA  GLU A 463     244.938 302.990 351.055  1.00192.45           C  
ATOM   3272  C   GLU A 463     244.063 302.976 352.300  1.00192.45           C  
ATOM   3273  O   GLU A 463     243.923 301.927 352.942  1.00192.45           O  
ATOM   3274  CB  GLU A 463     246.369 303.385 351.383  1.00192.45           C  
ATOM   3275  CG  GLU A 463     247.112 302.401 352.226  1.00192.45           C  
ATOM   3276  CD  GLU A 463     248.564 302.785 352.355  1.00192.45           C  
ATOM   3277  OE1 GLU A 463     248.937 303.855 351.828  1.00192.45           O  
ATOM   3278  OE2 GLU A 463     249.334 302.012 352.958  1.00192.45           O  
ATOM   3279  N   LYS A 464     243.420 304.111 352.607  1.00198.61           N  
ATOM   3280  CA  LYS A 464     242.467 304.171 353.710  1.00198.61           C  
ATOM   3281  C   LYS A 464     241.251 303.297 353.442  1.00198.61           C  
ATOM   3282  O   LYS A 464     240.791 302.575 354.333  1.00198.61           O  
ATOM   3283  CB  LYS A 464     242.034 305.616 353.940  1.00198.61           C  
ATOM   3284  CG  LYS A 464     241.070 305.794 355.094  1.00198.61           C  
ATOM   3285  CD  LYS A 464     240.710 307.254 355.293  1.00198.61           C  
ATOM   3286  CE  LYS A 464     239.766 307.731 354.204  1.00198.61           C  
ATOM   3287  NZ  LYS A 464     239.276 309.116 354.439  1.00198.61           N  
ATOM   3288  N   ALA A 465     240.725 303.338 352.217  1.00203.15           N  
ATOM   3289  CA  ALA A 465     239.566 302.515 351.890  1.00203.15           C  
ATOM   3290  C   ALA A 465     239.937 301.045 351.776  1.00203.15           C  
ATOM   3291  O   ALA A 465     239.097 300.173 352.026  1.00203.15           O  
ATOM   3292  CB  ALA A 465     238.925 303.002 350.594  1.00203.15           C  
ATOM   3293  N   LEU A 466     241.180 300.756 351.395  1.00196.37           N  
ATOM   3294  CA  LEU A 466     241.640 299.373 351.349  1.00196.37           C  
ATOM   3295  C   LEU A 466     241.763 298.782 352.740  1.00196.37           C  
ATOM   3296  O   LEU A 466     241.246 297.691 353.010  1.00196.37           O  
ATOM   3297  CB  LEU A 466     242.969 299.286 350.610  1.00196.37           C  
ATOM   3298  CG  LEU A 466     242.843 298.829 349.160  1.00196.37           C  
ATOM   3299  CD1 LEU A 466     242.010 299.755 348.317  1.00196.37           C  
ATOM   3300  CD2 LEU A 466     244.221 298.715 348.563  1.00196.37           C  
ATOM   3301  N   SER A 467     242.440 299.486 353.641  1.00190.76           N  
ATOM   3302  CA  SER A 467     242.600 298.963 354.987  1.00190.76           C  
ATOM   3303  C   SER A 467     241.316 299.034 355.801  1.00190.76           C  
ATOM   3304  O   SER A 467     241.143 298.235 356.725  1.00190.76           O  
ATOM   3305  CB  SER A 467     243.710 299.719 355.706  1.00190.76           C  
ATOM   3306  OG  SER A 467     243.844 299.254 357.034  1.00190.76           O  
ATOM   3307  N   GLY A 468     240.406 299.948 355.471  1.00199.00           N  
ATOM   3308  CA  GLY A 468     239.290 300.232 356.351  1.00199.00           C  
ATOM   3309  C   GLY A 468     238.136 299.251 356.349  1.00199.00           C  
ATOM   3310  O   GLY A 468     237.891 298.582 357.356  1.00199.00           O  
ATOM   3311  N   GLU A 469     237.417 299.143 355.235  1.00206.15           N  
ATOM   3312  CA  GLU A 469     236.191 298.359 355.246  1.00206.15           C  
ATOM   3313  C   GLU A 469     236.139 297.365 354.098  1.00206.15           C  
ATOM   3314  O   GLU A 469     235.539 296.298 354.229  1.00206.15           O  
ATOM   3315  CB  GLU A 469     234.978 299.289 355.224  1.00206.15           C  
ATOM   3316  CG  GLU A 469     234.903 300.199 354.017  1.00206.15           C  
ATOM   3317  CD  GLU A 469     233.775 301.199 354.117  1.00206.15           C  
ATOM   3318  OE1 GLU A 469     233.060 301.185 355.140  1.00206.15           O  
ATOM   3319  OE2 GLU A 469     233.606 302.006 353.181  1.00206.15           O  
ATOM   3320  N   PHE A 470     236.768 297.688 352.975  1.00198.87           N  
ATOM   3321  CA  PHE A 470     236.861 296.714 351.902  1.00198.87           C  
ATOM   3322  C   PHE A 470     237.871 295.626 352.181  1.00198.87           C  
ATOM   3323  O   PHE A 470     237.831 294.589 351.517  1.00198.87           O  
ATOM   3324  CB  PHE A 470     237.203 297.398 350.591  1.00198.87           C  
ATOM   3325  CG  PHE A 470     236.021 297.934 349.879  1.00198.87           C  
ATOM   3326  CD1 PHE A 470     234.758 297.445 350.147  1.00198.87           C  
ATOM   3327  CD2 PHE A 470     236.167 298.935 348.953  1.00198.87           C  
ATOM   3328  CE1 PHE A 470     233.666 297.933 349.482  1.00198.87           C  
ATOM   3329  CE2 PHE A 470     235.090 299.421 348.281  1.00198.87           C  
ATOM   3330  CZ  PHE A 470     233.830 298.928 348.547  1.00198.87           C  
ATOM   3331  N   GLY A 471     238.778 295.840 353.133  1.00205.34           N  
ATOM   3332  CA  GLY A 471     239.548 294.729 353.649  1.00205.34           C  
ATOM   3333  C   GLY A 471     238.659 293.678 354.276  1.00205.34           C  
ATOM   3334  O   GLY A 471     238.923 292.481 354.158  1.00205.34           O  
ATOM   3335  N   GLU A 472     237.578 294.109 354.920  1.00214.04           N  
ATOM   3336  CA  GLU A 472     236.577 293.159 355.372  1.00214.04           C  
ATOM   3337  C   GLU A 472     235.798 292.583 354.201  1.00214.04           C  
ATOM   3338  O   GLU A 472     235.554 291.374 354.150  1.00214.04           O  
ATOM   3339  CB  GLU A 472     235.632 293.835 356.360  1.00214.04           C  
ATOM   3340  CG  GLU A 472     234.574 292.917 356.936  1.00214.04           C  
ATOM   3341  CD  GLU A 472     233.660 293.632 357.910  1.00214.04           C  
ATOM   3342  OE1 GLU A 472     233.831 294.855 358.093  1.00214.04           O  
ATOM   3343  OE2 GLU A 472     232.774 292.973 358.493  1.00214.04           O  
ATOM   3344  N   VAL A 473     235.421 293.430 353.241  1.00204.11           N  
ATOM   3345  CA  VAL A 473     234.447 293.027 352.232  1.00204.11           C  
ATOM   3346  C   VAL A 473     235.067 292.061 351.236  1.00204.11           C  
ATOM   3347  O   VAL A 473     234.548 290.961 351.018  1.00204.11           O  
ATOM   3348  CB  VAL A 473     233.864 294.262 351.526  1.00204.11           C  
ATOM   3349  CG1 VAL A 473     232.993 293.842 350.363  1.00204.11           C  
ATOM   3350  CG2 VAL A 473     233.047 295.081 352.495  1.00204.11           C  
ATOM   3351  N   LEU A 474     236.185 292.455 350.628  1.00200.84           N  
ATOM   3352  CA  LEU A 474     236.794 291.666 349.568  1.00200.84           C  
ATOM   3353  C   LEU A 474     237.325 290.346 350.086  1.00200.84           C  
ATOM   3354  O   LEU A 474     237.314 289.345 349.365  1.00200.84           O  
ATOM   3355  CB  LEU A 474     237.931 292.445 348.938  1.00200.84           C  
ATOM   3356  CG  LEU A 474     237.584 293.794 348.336  1.00200.84           C  
ATOM   3357  CD1 LEU A 474     238.868 294.425 347.873  1.00200.84           C  
ATOM   3358  CD2 LEU A 474     236.602 293.645 347.200  1.00200.84           C  
ATOM   3359  N   LYS A 475     237.792 290.330 351.328  1.00205.21           N  
ATOM   3360  CA  LYS A 475     238.169 289.073 351.951  1.00205.21           C  
ATOM   3361  C   LYS A 475     236.940 288.262 352.321  1.00205.21           C  
ATOM   3362  O   LYS A 475     236.964 287.027 352.269  1.00205.21           O  
ATOM   3363  CB  LYS A 475     239.017 289.357 353.181  1.00205.21           C  
ATOM   3364  CG  LYS A 475     239.643 288.153 353.814  1.00205.21           C  
ATOM   3365  CD  LYS A 475     240.570 288.597 354.918  1.00205.21           C  
ATOM   3366  CE  LYS A 475     241.258 287.416 355.554  1.00205.21           C  
ATOM   3367  NZ  LYS A 475     242.197 287.848 356.615  1.00205.21           N  
ATOM   3368  N   ASN A 476     235.857 288.941 352.675  1.00214.97           N  
ATOM   3369  CA  ASN A 476     234.629 288.263 353.043  1.00214.97           C  
ATOM   3370  C   ASN A 476     233.896 287.733 351.818  1.00214.97           C  
ATOM   3371  O   ASN A 476     233.270 286.671 351.886  1.00214.97           O  
ATOM   3372  CB  ASN A 476     233.746 289.232 353.826  1.00214.97           C  
ATOM   3373  CG  ASN A 476     232.657 288.536 354.602  1.00214.97           C  
ATOM   3374  OD1 ASN A 476     232.555 287.312 354.598  1.00214.97           O  
ATOM   3375  ND2 ASN A 476     231.830 289.319 355.281  1.00214.97           N  
ATOM   3376  N   ALA A 477     233.986 288.436 350.691  1.00201.41           N  
ATOM   3377  CA  ALA A 477     233.188 288.102 349.522  1.00201.41           C  
ATOM   3378  C   ALA A 477     233.725 286.859 348.819  1.00201.41           C  
ATOM   3379  O   ALA A 477     234.778 286.312 349.155  1.00201.41           O  
ATOM   3380  CB  ALA A 477     233.153 289.272 348.541  1.00201.41           C  
ATOM   3381  N   LYS A 478     232.977 286.424 347.814  1.00180.74           N  
ATOM   3382  CA  LYS A 478     233.279 285.216 347.061  1.00180.74           C  
ATOM   3383  C   LYS A 478     233.556 285.633 345.630  1.00180.74           C  
ATOM   3384  O   LYS A 478     232.647 286.086 344.928  1.00180.74           O  
ATOM   3385  CB  LYS A 478     232.120 284.231 347.132  1.00180.74           C  
ATOM   3386  CG  LYS A 478     231.860 283.734 348.532  1.00180.74           C  
ATOM   3387  CD  LYS A 478     230.645 282.835 348.577  1.00180.74           C  
ATOM   3388  CE  LYS A 478     230.332 282.421 350.001  1.00180.74           C  
ATOM   3389  NZ  LYS A 478     229.102 281.591 350.076  1.00180.74           N  
ATOM   3390  N   ASN A 479     234.804 285.472 345.216  1.00178.46           N  
ATOM   3391  CA  ASN A 479     235.360 285.892 343.936  1.00178.46           C  
ATOM   3392  C   ASN A 479     235.110 287.364 343.627  1.00178.46           C  
ATOM   3393  O   ASN A 479     234.359 287.662 342.692  1.00178.46           O  
ATOM   3394  CB  ASN A 479     234.774 285.041 342.817  1.00178.46           C  
ATOM   3395  CG  ASN A 479     235.107 283.597 342.967  1.00178.46           C  
ATOM   3396  OD1 ASN A 479     236.219 283.241 343.333  1.00178.46           O  
ATOM   3397  ND2 ASN A 479     234.133 282.742 342.702  1.00178.46           N  
ATOM   3398  N   PRO A 480     235.689 288.311 344.357  1.00182.76           N  
ATOM   3399  CA  PRO A 480     235.564 289.710 343.958  1.00182.76           C  
ATOM   3400  C   PRO A 480     236.621 290.037 342.921  1.00182.76           C  
ATOM   3401  O   PRO A 480     237.521 289.255 342.635  1.00182.76           O  
ATOM   3402  CB  PRO A 480     235.829 290.467 345.252  1.00182.76           C  
ATOM   3403  CG  PRO A 480     236.822 289.632 345.921  1.00182.76           C  
ATOM   3404  CD  PRO A 480     236.466 288.208 345.604  1.00182.76           C  
ATOM   3405  N   LEU A 481     236.519 291.232 342.380  1.00183.22           N  
ATOM   3406  CA  LEU A 481     237.476 291.675 341.389  1.00183.22           C  
ATOM   3407  C   LEU A 481     237.940 293.071 341.759  1.00183.22           C  
ATOM   3408  O   LEU A 481     237.273 293.787 342.505  1.00183.22           O  
ATOM   3409  CB  LEU A 481     236.862 291.616 339.990  1.00183.22           C  
ATOM   3410  CG  LEU A 481     237.642 291.873 338.710  1.00183.22           C  
ATOM   3411  CD1 LEU A 481     237.071 291.000 337.622  1.00183.22           C  
ATOM   3412  CD2 LEU A 481     237.511 293.328 338.308  1.00183.22           C  
ATOM   3413  N   ILE A 482     239.113 293.450 341.265  1.00175.31           N  
ATOM   3414  CA  ILE A 482     239.583 294.803 341.504  1.00175.31           C  
ATOM   3415  C   ILE A 482     240.226 295.346 340.232  1.00175.31           C  
ATOM   3416  O   ILE A 482     241.224 294.813 339.731  1.00175.31           O  
ATOM   3417  CB  ILE A 482     240.495 294.879 342.744  1.00175.31           C  
ATOM   3418  CG1 ILE A 482     240.842 296.323 343.074  1.00175.31           C  
ATOM   3419  CG2 ILE A 482     241.679 293.901 342.711  1.00175.31           C  
ATOM   3420  CD1 ILE A 482     241.250 296.475 344.509  1.00175.31           C  
ATOM   3421  N   ILE A 483     239.626 296.396 339.697  1.00183.97           N  
ATOM   3422  CA  ILE A 483     239.836 296.836 338.330  1.00183.97           C  
ATOM   3423  C   ILE A 483     240.468 298.217 338.358  1.00183.97           C  
ATOM   3424  O   ILE A 483     240.018 299.105 339.092  1.00183.97           O  
ATOM   3425  CB  ILE A 483     238.506 296.808 337.555  1.00183.97           C  
ATOM   3426  CG1 ILE A 483     238.605 297.455 336.181  1.00183.97           C  
ATOM   3427  CG2 ILE A 483     237.353 297.322 338.385  1.00183.97           C  
ATOM   3428  CD1 ILE A 483     237.317 297.293 335.407  1.00183.97           C  
ATOM   3429  N   VAL A 484     241.544 298.377 337.594  1.00186.06           N  
ATOM   3430  CA  VAL A 484     242.378 299.565 337.637  1.00186.06           C  
ATOM   3431  C   VAL A 484     242.384 300.190 336.250  1.00186.06           C  
ATOM   3432  O   VAL A 484     242.346 299.487 335.238  1.00186.06           O  
ATOM   3433  CB  VAL A 484     243.812 299.204 338.083  1.00186.06           C  
ATOM   3434  CG1 VAL A 484     244.606 300.432 338.417  1.00186.06           C  
ATOM   3435  CG2 VAL A 484     243.803 298.237 339.241  1.00186.06           C  
ATOM   3436  N   GLY A 485     242.418 301.516 336.195  1.00187.55           N  
ATOM   3437  CA  GLY A 485     242.530 302.185 334.919  1.00187.55           C  
ATOM   3438  C   GLY A 485     243.924 302.100 334.327  1.00187.55           C  
ATOM   3439  O   GLY A 485     244.896 301.728 334.977  1.00187.55           O  
ATOM   3440  N   SER A 486     244.011 302.429 333.041  1.00182.91           N  
ATOM   3441  CA  SER A 486     245.311 302.637 332.425  1.00182.91           C  
ATOM   3442  C   SER A 486     245.857 304.016 332.723  1.00182.91           C  
ATOM   3443  O   SER A 486     247.070 304.222 332.623  1.00182.91           O  
ATOM   3444  CB  SER A 486     245.237 302.461 330.910  1.00182.91           C  
ATOM   3445  OG  SER A 486     244.465 303.491 330.319  1.00182.91           O  
ATOM   3446  N   GLY A 487     244.983 304.958 333.085  1.00184.79           N  
ATOM   3447  CA  GLY A 487     245.385 306.334 333.304  1.00184.79           C  
ATOM   3448  C   GLY A 487     246.326 306.519 334.471  1.00184.79           C  
ATOM   3449  O   GLY A 487     247.086 307.492 334.497  1.00184.79           O  
ATOM   3450  N   ILE A 488     246.304 305.599 335.433  1.00181.91           N  
ATOM   3451  CA  ILE A 488     247.253 305.687 336.529  1.00181.91           C  
ATOM   3452  C   ILE A 488     248.645 305.312 336.055  1.00181.91           C  
ATOM   3453  O   ILE A 488     249.644 305.844 336.551  1.00181.91           O  
ATOM   3454  CB  ILE A 488     246.754 304.825 337.701  1.00181.91           C  
ATOM   3455  CG1 ILE A 488     246.488 303.380 337.275  1.00181.91           C  
ATOM   3456  CG2 ILE A 488     245.463 305.402 338.222  1.00181.91           C  
ATOM   3457  CD1 ILE A 488     247.618 302.393 337.513  1.00181.91           C  
ATOM   3458  N   THR A 489     248.735 304.418 335.073  1.00179.89           N  
ATOM   3459  CA  THR A 489     250.025 304.009 334.552  1.00179.89           C  
ATOM   3460  C   THR A 489     250.638 305.113 333.707  1.00179.89           C  
ATOM   3461  O   THR A 489     251.862 305.160 333.549  1.00179.89           O  
ATOM   3462  CB  THR A 489     249.847 302.717 333.756  1.00179.89           C  
ATOM   3463  OG1 THR A 489     249.064 301.812 334.538  1.00179.89           O  
ATOM   3464  CG2 THR A 489     251.183 302.036 333.485  1.00179.89           C  
ATOM   3465  N   ASP A 490     249.809 306.026 333.203  1.00188.01           N  
ATOM   3466  CA  ASP A 490     250.328 307.208 332.532  1.00188.01           C  
ATOM   3467  C   ASP A 490     251.089 308.087 333.507  1.00188.01           C  
ATOM   3468  O   ASP A 490     252.130 308.656 333.163  1.00188.01           O  
ATOM   3469  CB  ASP A 490     249.182 308.001 331.920  1.00188.01           C  
ATOM   3470  CG  ASP A 490     248.332 307.169 331.002  1.00188.01           C  
ATOM   3471  OD1 ASP A 490     248.820 306.117 330.551  1.00188.01           O  
ATOM   3472  OD2 ASP A 490     247.183 307.573 330.721  1.00188.01           O  
ATOM   3473  N   ARG A 491     250.594 308.184 334.731  1.00187.24           N  
ATOM   3474  CA  ARG A 491     251.164 309.069 335.724  1.00187.24           C  
ATOM   3475  C   ARG A 491     252.455 308.470 336.272  1.00187.24           C  
ATOM   3476  O   ARG A 491     252.663 307.255 336.253  1.00187.24           O  
ATOM   3477  CB  ARG A 491     250.138 309.310 336.841  1.00187.24           C  
ATOM   3478  CG  ARG A 491     250.444 310.455 337.798  1.00187.24           C  
ATOM   3479  CD  ARG A 491     249.288 310.736 338.727  1.00187.24           C  
ATOM   3480  NE  ARG A 491     248.125 311.226 338.001  1.00187.24           N  
ATOM   3481  CZ  ARG A 491     246.940 311.445 338.555  1.00187.24           C  
ATOM   3482  NH1 ARG A 491     246.762 311.234 339.851  1.00187.24           N  
ATOM   3483  NH2 ARG A 491     245.938 311.885 337.815  1.00187.24           N  
ATOM   3484  N   GLU A 492     253.327 309.345 336.786  1.00185.09           N  
ATOM   3485  CA  GLU A 492     254.471 308.930 337.591  1.00185.09           C  
ATOM   3486  C   GLU A 492     254.067 308.347 338.939  1.00185.09           C  
ATOM   3487  O   GLU A 492     254.936 307.869 339.671  1.00185.09           O  
ATOM   3488  CB  GLU A 492     255.410 310.113 337.822  1.00185.09           C  
ATOM   3489  CG  GLU A 492     254.872 311.150 338.794  1.00185.09           C  
ATOM   3490  CD  GLU A 492     254.025 312.219 338.126  1.00185.09           C  
ATOM   3491  OE1 GLU A 492     253.620 312.034 336.959  1.00185.09           O  
ATOM   3492  OE2 GLU A 492     253.760 313.250 338.777  1.00185.09           O  
ATOM   3493  N   ASP A 493     252.775 308.341 339.264  1.00188.41           N  
ATOM   3494  CA  ASP A 493     252.239 307.664 340.433  1.00188.41           C  
ATOM   3495  C   ASP A 493     251.947 306.204 340.138  1.00188.41           C  
ATOM   3496  O   ASP A 493     251.024 305.626 340.711  1.00188.41           O  
ATOM   3497  CB  ASP A 493     250.975 308.356 340.941  1.00188.41           C  
ATOM   3498  CG  ASP A 493     251.284 309.565 341.795  1.00188.41           C  
ATOM   3499  OD1 ASP A 493     252.343 309.552 342.456  1.00188.41           O  
ATOM   3500  OD2 ASP A 493     250.475 310.514 341.820  1.00188.41           O  
ATOM   3501  N   ALA A 494     252.711 305.598 339.236  1.00179.07           N  
ATOM   3502  CA  ALA A 494     252.716 304.152 339.081  1.00179.07           C  
ATOM   3503  C   ALA A 494     253.515 303.442 340.164  1.00179.07           C  
ATOM   3504  O   ALA A 494     253.745 302.241 340.056  1.00179.07           O  
ATOM   3505  CB  ALA A 494     253.264 303.771 337.705  1.00179.07           C  
ATOM   3506  N   GLY A 495     253.940 304.137 341.206  1.00181.95           N  
ATOM   3507  CA  GLY A 495     254.732 303.501 342.226  1.00181.95           C  
ATOM   3508  C   GLY A 495     253.879 303.019 343.373  1.00181.95           C  
ATOM   3509  O   GLY A 495     253.213 301.984 343.268  1.00181.95           O  
ATOM   3510  N   ALA A 496     253.904 303.782 344.473  1.00191.95           N  
ATOM   3511  CA  ALA A 496     253.264 303.373 345.722  1.00191.95           C  
ATOM   3512  C   ALA A 496     251.758 303.257 345.579  1.00191.95           C  
ATOM   3513  O   ALA A 496     251.129 302.468 346.290  1.00191.95           O  
ATOM   3514  CB  ALA A 496     253.606 304.365 346.833  1.00191.95           C  
ATOM   3515  N   PHE A 497     251.174 304.012 344.652  1.00191.09           N  
ATOM   3516  CA  PHE A 497     249.766 303.849 344.331  1.00191.09           C  
ATOM   3517  C   PHE A 497     249.487 302.483 343.720  1.00191.09           C  
ATOM   3518  O   PHE A 497     248.387 301.944 343.872  1.00191.09           O  
ATOM   3519  CB  PHE A 497     249.349 304.962 343.380  1.00191.09           C  
ATOM   3520  CG  PHE A 497     247.906 304.963 343.054  1.00191.09           C  
ATOM   3521  CD1 PHE A 497     246.997 305.537 343.920  1.00191.09           C  
ATOM   3522  CD2 PHE A 497     247.452 304.376 341.887  1.00191.09           C  
ATOM   3523  CE1 PHE A 497     245.661 305.544 343.619  1.00191.09           C  
ATOM   3524  CE2 PHE A 497     246.122 304.360 341.592  1.00191.09           C  
ATOM   3525  CZ  PHE A 497     245.221 304.941 342.460  1.00191.09           C  
ATOM   3526  N   PHE A 498     250.467 301.915 343.031  1.00186.89           N  
ATOM   3527  CA  PHE A 498     250.332 300.635 342.358  1.00186.89           C  
ATOM   3528  C   PHE A 498     250.892 299.506 343.202  1.00186.89           C  
ATOM   3529  O   PHE A 498     250.341 298.397 343.218  1.00186.89           O  
ATOM   3530  CB  PHE A 498     251.074 300.721 341.024  1.00186.89           C  
ATOM   3531  CG  PHE A 498     250.627 299.743 339.996  1.00186.89           C  
ATOM   3532  CD1 PHE A 498     249.386 299.888 339.402  1.00186.89           C  
ATOM   3533  CD2 PHE A 498     251.470 298.743 339.547  1.00186.89           C  
ATOM   3534  CE1 PHE A 498     248.964 299.019 338.420  1.00186.89           C  
ATOM   3535  CE2 PHE A 498     251.053 297.865 338.561  1.00186.89           C  
ATOM   3536  CZ  PHE A 498     249.798 298.007 337.998  1.00186.89           C  
ATOM   3537  N   ASN A 499     251.963 299.795 343.933  1.00187.44           N  
ATOM   3538  CA  ASN A 499     252.491 298.844 344.894  1.00187.44           C  
ATOM   3539  C   ASN A 499     251.523 298.611 346.032  1.00187.44           C  
ATOM   3540  O   ASN A 499     251.481 297.512 346.577  1.00187.44           O  
ATOM   3541  CB  ASN A 499     253.814 299.345 345.444  1.00187.44           C  
ATOM   3542  CG  ASN A 499     254.903 299.304 344.418  1.00187.44           C  
ATOM   3543  OD1 ASN A 499     255.060 298.312 343.707  1.00187.44           O  
ATOM   3544  ND2 ASN A 499     255.647 300.393 344.304  1.00187.44           N  
ATOM   3545  N   THR A 500     250.733 299.620 346.389  1.00193.72           N  
ATOM   3546  CA  THR A 500     249.766 299.459 347.464  1.00193.72           C  
ATOM   3547  C   THR A 500     248.686 298.462 347.081  1.00193.72           C  
ATOM   3548  O   THR A 500     248.359 297.556 347.856  1.00193.72           O  
ATOM   3549  CB  THR A 500     249.159 300.814 347.807  1.00193.72           C  
ATOM   3550  OG1 THR A 500     250.202 301.688 348.247  1.00193.72           O  
ATOM   3551  CG2 THR A 500     248.119 300.680 348.904  1.00193.72           C  
ATOM   3552  N   ILE A 501     248.167 298.571 345.861  1.00193.20           N  
ATOM   3553  CA  ILE A 501     247.104 297.663 345.466  1.00193.20           C  
ATOM   3554  C   ILE A 501     247.661 296.274 345.171  1.00193.20           C  
ATOM   3555  O   ILE A 501     247.017 295.268 345.496  1.00193.20           O  
ATOM   3556  CB  ILE A 501     246.302 298.271 344.296  1.00193.20           C  
ATOM   3557  CG1 ILE A 501     245.082 297.425 343.948  1.00193.20           C  
ATOM   3558  CG2 ILE A 501     247.151 298.537 343.073  1.00193.20           C  
ATOM   3559  CD1 ILE A 501     244.156 298.133 342.988  1.00193.20           C  
ATOM   3560  N   GLY A 502     248.885 296.180 344.639  1.00188.64           N  
ATOM   3561  CA  GLY A 502     249.494 294.868 344.477  1.00188.64           C  
ATOM   3562  C   GLY A 502     249.804 294.206 345.807  1.00188.64           C  
ATOM   3563  O   GLY A 502     249.605 292.997 345.979  1.00188.64           O  
ATOM   3564  N   LYS A 503     250.258 294.999 346.773  1.00192.64           N  
ATOM   3565  CA  LYS A 503     250.513 294.515 348.115  1.00192.64           C  
ATOM   3566  C   LYS A 503     249.226 294.108 348.803  1.00192.64           C  
ATOM   3567  O   LYS A 503     249.234 293.206 349.637  1.00192.64           O  
ATOM   3568  CB  LYS A 503     251.227 295.606 348.907  1.00192.64           C  
ATOM   3569  CG  LYS A 503     251.652 295.226 350.299  1.00192.64           C  
ATOM   3570  CD  LYS A 503     252.330 296.389 350.980  1.00192.64           C  
ATOM   3571  CE  LYS A 503     252.700 296.042 352.405  1.00192.64           C  
ATOM   3572  NZ  LYS A 503     253.354 297.184 353.097  1.00192.64           N  
ATOM   3573  N   PHE A 504     248.113 294.750 348.461  1.00195.67           N  
ATOM   3574  CA  PHE A 504     246.841 294.313 349.012  1.00195.67           C  
ATOM   3575  C   PHE A 504     246.388 293.009 348.384  1.00195.67           C  
ATOM   3576  O   PHE A 504     245.743 292.195 349.054  1.00195.67           O  
ATOM   3577  CB  PHE A 504     245.776 295.380 348.805  1.00195.67           C  
ATOM   3578  CG  PHE A 504     244.469 295.061 349.464  1.00195.67           C  
ATOM   3579  CD1 PHE A 504     244.314 295.226 350.828  1.00195.67           C  
ATOM   3580  CD2 PHE A 504     243.400 294.589 348.725  1.00195.67           C  
ATOM   3581  CE1 PHE A 504     243.113 294.935 351.443  1.00195.67           C  
ATOM   3582  CE2 PHE A 504     242.200 294.294 349.335  1.00195.67           C  
ATOM   3583  CZ  PHE A 504     242.056 294.468 350.695  1.00195.67           C  
ATOM   3584  N   VAL A 505     246.686 292.814 347.098  1.00197.58           N  
ATOM   3585  CA  VAL A 505     246.341 291.559 346.437  1.00197.58           C  
ATOM   3586  C   VAL A 505     247.126 290.407 347.042  1.00197.58           C  
ATOM   3587  O   VAL A 505     246.573 289.335 347.319  1.00197.58           O  
ATOM   3588  CB  VAL A 505     246.574 291.669 344.919  1.00197.58           C  
ATOM   3589  CG1 VAL A 505     246.449 290.309 344.251  1.00197.58           C  
ATOM   3590  CG2 VAL A 505     245.564 292.616 344.303  1.00197.58           C  
ATOM   3591  N   GLU A 506     248.416 290.620 347.280  1.00202.37           N  
ATOM   3592  CA  GLU A 506     249.199 289.625 348.000  1.00202.37           C  
ATOM   3593  C   GLU A 506     248.709 289.466 349.432  1.00202.37           C  
ATOM   3594  O   GLU A 506     248.493 288.346 349.909  1.00202.37           O  
ATOM   3595  CB  GLU A 506     250.677 290.004 347.984  1.00202.37           C  
ATOM   3596  CG  GLU A 506     251.515 289.161 348.929  1.00202.37           C  
ATOM   3597  CD  GLU A 506     251.503 287.681 348.591  1.00202.37           C  
ATOM   3598  OE1 GLU A 506     251.429 287.325 347.395  1.00202.37           O  
ATOM   3599  OE2 GLU A 506     251.538 286.865 349.534  1.00202.37           O  
ATOM   3600  N   SER A 507     248.476 290.586 350.107  1.00202.91           N  
ATOM   3601  CA  SER A 507     248.195 290.606 351.531  1.00202.91           C  
ATOM   3602  C   SER A 507     246.811 290.080 351.852  1.00202.91           C  
ATOM   3603  O   SER A 507     246.546 289.742 353.009  1.00202.91           O  
ATOM   3604  CB  SER A 507     248.346 292.029 352.061  1.00202.91           C  
ATOM   3605  OG  SER A 507     249.669 292.498 351.874  1.00202.91           O  
ATOM   3606  N   THR A 508     245.929 289.982 350.857  1.00205.38           N  
ATOM   3607  CA  THR A 508     244.634 289.325 351.005  1.00205.38           C  
ATOM   3608  C   THR A 508     244.633 288.113 350.078  1.00205.38           C  
ATOM   3609  O   THR A 508     243.963 288.111 349.036  1.00205.38           O  
ATOM   3610  CB  THR A 508     243.482 290.273 350.672  1.00205.38           C  
ATOM   3611  OG1 THR A 508     243.704 291.536 351.311  1.00205.38           O  
ATOM   3612  CG2 THR A 508     242.155 289.705 351.191  1.00205.38           C  
ATOM   3613  N   PRO A 509     245.380 287.062 350.418  1.00195.42           N  
ATOM   3614  CA  PRO A 509     245.560 285.962 349.471  1.00195.42           C  
ATOM   3615  C   PRO A 509     244.426 284.963 349.493  1.00195.42           C  
ATOM   3616  O   PRO A 509     244.514 283.945 348.804  1.00195.42           O  
ATOM   3617  CB  PRO A 509     246.851 285.315 349.968  1.00195.42           C  
ATOM   3618  CG  PRO A 509     246.734 285.454 351.435  1.00195.42           C  
ATOM   3619  CD  PRO A 509     246.037 286.758 351.701  1.00195.42           C  
ATOM   3620  N   SER A 510     243.385 285.238 350.273  1.00199.87           N  
ATOM   3621  CA  SER A 510     242.385 284.232 350.587  1.00199.87           C  
ATOM   3622  C   SER A 510     241.553 283.867 349.370  1.00199.87           C  
ATOM   3623  O   SER A 510     241.341 282.684 349.087  1.00199.87           O  
ATOM   3624  CB  SER A 510     241.493 284.747 351.711  1.00199.87           C  
ATOM   3625  OG  SER A 510     240.804 285.918 351.305  1.00199.87           O  
ATOM   3626  N   VAL A 511     241.089 284.861 348.626  1.00193.97           N  
ATOM   3627  CA  VAL A 511     240.224 284.601 347.498  1.00193.97           C  
ATOM   3628  C   VAL A 511     240.940 284.825 346.173  1.00193.97           C  
ATOM   3629  O   VAL A 511     240.666 284.110 345.202  1.00193.97           O  
ATOM   3630  CB  VAL A 511     238.956 285.476 347.592  1.00193.97           C  
ATOM   3631  CG1 VAL A 511     237.912 285.027 346.591  1.00193.97           C  
ATOM   3632  CG2 VAL A 511     238.393 285.464 349.003  1.00193.97           C  
ATOM   3633  N   LEU A 512     241.918 285.720 346.133  1.00179.18           N  
ATOM   3634  CA  LEU A 512     242.421 286.271 344.885  1.00179.18           C  
ATOM   3635  C   LEU A 512     243.590 285.484 344.321  1.00179.18           C  
ATOM   3636  O   LEU A 512     244.463 286.065 343.668  1.00179.18           O  
ATOM   3637  CB  LEU A 512     242.815 287.732 345.088  1.00179.18           C  
ATOM   3638  CG  LEU A 512     241.706 288.780 345.030  1.00179.18           C  
ATOM   3639  CD1 LEU A 512     240.807 288.801 346.258  1.00179.18           C  
ATOM   3640  CD2 LEU A 512     242.336 290.132 344.821  1.00179.18           C  
ATOM   3641  N   ASN A 513     243.644 284.180 344.562  1.00176.46           N  
ATOM   3642  CA  ASN A 513     244.831 283.412 344.227  1.00176.46           C  
ATOM   3643  C   ASN A 513     244.605 282.304 343.210  1.00176.46           C  
ATOM   3644  O   ASN A 513     245.272 282.284 342.172  1.00176.46           O  
ATOM   3645  CB  ASN A 513     245.414 282.843 345.523  1.00176.46           C  
ATOM   3646  CG  ASN A 513     244.379 282.119 346.357  1.00176.46           C  
ATOM   3647  OD1 ASN A 513     243.241 281.926 345.930  1.00176.46           O  
ATOM   3648  ND2 ASN A 513     244.764 281.731 347.560  1.00176.46           N  
ATOM   3649  N   GLU A 514     243.674 281.386 343.459  1.00164.82           N  
ATOM   3650  CA  GLU A 514     243.733 280.066 342.846  1.00164.82           C  
ATOM   3651  C   GLU A 514     242.788 279.914 341.664  1.00164.82           C  
ATOM   3652  O   GLU A 514     243.219 279.638 340.542  1.00164.82           O  
ATOM   3653  CB  GLU A 514     243.414 279.006 343.900  1.00164.82           C  
ATOM   3654  CG  GLU A 514     243.425 277.596 343.361  1.00164.82           C  
ATOM   3655  CD  GLU A 514     243.120 276.577 344.434  1.00164.82           C  
ATOM   3656  OE1 GLU A 514     242.903 276.991 345.591  1.00164.82           O  
ATOM   3657  OE2 GLU A 514     243.090 275.369 344.124  1.00164.82           O  
ATOM   3658  N   ASN A 515     241.496 280.071 341.906  1.00165.70           N  
ATOM   3659  CA  ASN A 515     240.503 279.921 340.862  1.00165.70           C  
ATOM   3660  C   ASN A 515     239.882 281.253 340.515  1.00165.70           C  
ATOM   3661  O   ASN A 515     238.818 281.300 339.893  1.00165.70           O  
ATOM   3662  CB  ASN A 515     239.441 278.924 341.298  1.00165.70           C  
ATOM   3663  CG  ASN A 515     240.008 277.549 341.486  1.00165.70           C  
ATOM   3664  OD1 ASN A 515     240.817 277.090 340.684  1.00165.70           O  
ATOM   3665  ND2 ASN A 515     239.618 276.889 342.567  1.00165.70           N  
ATOM   3666  N   TRP A 516     240.534 282.336 340.914  1.00172.88           N  
ATOM   3667  CA  TRP A 516     239.987 283.661 340.719  1.00172.88           C  
ATOM   3668  C   TRP A 516     241.120 284.659 340.827  1.00172.88           C  
ATOM   3669  O   TRP A 516     241.983 284.528 341.694  1.00172.88           O  
ATOM   3670  CB  TRP A 516     238.916 283.962 341.756  1.00172.88           C  
ATOM   3671  CG  TRP A 516     238.180 285.151 341.429  1.00172.88           C  
ATOM   3672  CD1 TRP A 516     238.312 286.365 341.997  1.00172.88           C  
ATOM   3673  CD2 TRP A 516     237.196 285.279 340.409  1.00172.88           C  
ATOM   3674  NE1 TRP A 516     237.451 287.257 341.411  1.00172.88           N  
ATOM   3675  CE2 TRP A 516     236.750 286.610 340.430  1.00172.88           C  
ATOM   3676  CE3 TRP A 516     236.626 284.390 339.498  1.00172.88           C  
ATOM   3677  CZ2 TRP A 516     235.767 287.082 339.564  1.00172.88           C  
ATOM   3678  CZ3 TRP A 516     235.654 284.856 338.636  1.00172.88           C  
ATOM   3679  CH2 TRP A 516     235.232 286.191 338.674  1.00172.88           C  
ATOM   3680  N   ASN A 517     241.119 285.645 339.940  1.00168.39           N  
ATOM   3681  CA  ASN A 517     242.200 286.628 339.876  1.00168.39           C  
ATOM   3682  C   ASN A 517     241.559 287.989 339.654  1.00168.39           C  
ATOM   3683  O   ASN A 517     241.366 288.416 338.513  1.00168.39           O  
ATOM   3684  CB  ASN A 517     243.169 286.293 338.764  1.00168.39           C  
ATOM   3685  CG  ASN A 517     243.907 285.023 339.015  1.00168.39           C  
ATOM   3686  OD1 ASN A 517     244.375 284.777 340.121  1.00168.39           O  
ATOM   3687  ND2 ASN A 517     244.000 284.185 337.995  1.00168.39           N  
ATOM   3688  N   GLY A 518     241.246 288.674 340.747  1.00170.76           N  
ATOM   3689  CA  GLY A 518     240.551 289.935 340.618  1.00170.76           C  
ATOM   3690  C   GLY A 518     241.408 291.077 340.138  1.00170.76           C  
ATOM   3691  O   GLY A 518     240.872 292.055 339.616  1.00170.76           O  
ATOM   3692  N   TYR A 519     242.720 290.960 340.298  1.00167.57           N  
ATOM   3693  CA  TYR A 519     243.663 292.013 339.952  1.00167.57           C  
ATOM   3694  C   TYR A 519     243.677 292.225 338.453  1.00167.57           C  
ATOM   3695  O   TYR A 519     244.203 291.390 337.715  1.00167.57           O  
ATOM   3696  CB  TYR A 519     245.047 291.630 340.450  1.00167.57           C  
ATOM   3697  CG  TYR A 519     246.133 292.511 339.921  1.00167.57           C  
ATOM   3698  CD1 TYR A 519     246.257 293.821 340.344  1.00167.57           C  
ATOM   3699  CD2 TYR A 519     247.050 292.025 339.005  1.00167.57           C  
ATOM   3700  CE1 TYR A 519     247.260 294.629 339.859  1.00167.57           C  
ATOM   3701  CE2 TYR A 519     248.053 292.820 338.518  1.00167.57           C  
ATOM   3702  CZ  TYR A 519     248.155 294.121 338.946  1.00167.57           C  
ATOM   3703  OH  TYR A 519     249.160 294.916 338.458  1.00167.57           O  
ATOM   3704  N   ASN A 520     243.124 293.343 337.997  1.00168.95           N  
ATOM   3705  CA  ASN A 520     242.956 293.536 336.569  1.00168.95           C  
ATOM   3706  C   ASN A 520     243.119 294.999 336.203  1.00168.95           C  
ATOM   3707  O   ASN A 520     242.898 295.888 337.027  1.00168.95           O  
ATOM   3708  CB  ASN A 520     241.580 293.068 336.123  1.00168.95           C  
ATOM   3709  CG  ASN A 520     241.466 291.578 336.061  1.00168.95           C  
ATOM   3710  OD1 ASN A 520     242.383 290.914 335.629  1.00168.95           O  
ATOM   3711  ND2 ASN A 520     240.333 291.043 336.478  1.00168.95           N  
ATOM   3712  N   VAL A 521     243.497 295.244 334.947  1.00164.78           N  
ATOM   3713  CA  VAL A 521     243.471 296.584 334.380  1.00164.78           C  
ATOM   3714  C   VAL A 521     242.775 296.546 333.026  1.00164.78           C  
ATOM   3715  O   VAL A 521     242.491 295.486 332.468  1.00164.78           O  
ATOM   3716  CB  VAL A 521     244.869 297.214 334.212  1.00164.78           C  
ATOM   3717  CG1 VAL A 521     245.644 297.236 335.518  1.00164.78           C  
ATOM   3718  CG2 VAL A 521     245.627 296.523 333.113  1.00164.78           C  
ATOM   3719  N   LEU A 522     242.508 297.739 332.509  1.00173.02           N  
ATOM   3720  CA  LEU A 522     242.013 297.973 331.163  1.00173.02           C  
ATOM   3721  C   LEU A 522     242.976 298.890 330.437  1.00173.02           C  
ATOM   3722  O   LEU A 522     243.762 299.602 331.060  1.00173.02           O  
ATOM   3723  CB  LEU A 522     240.632 298.627 331.170  1.00173.02           C  
ATOM   3724  CG  LEU A 522     239.376 297.775 331.130  1.00173.02           C  
ATOM   3725  CD1 LEU A 522     239.269 296.939 332.352  1.00173.02           C  
ATOM   3726  CD2 LEU A 522     238.175 298.697 331.025  1.00173.02           C  
ATOM   3727  N   GLN A 523     242.885 298.898 329.114  1.00168.49           N  
ATOM   3728  CA  GLN A 523     243.654 299.829 328.313  1.00168.49           C  
ATOM   3729  C   GLN A 523     242.708 300.753 327.569  1.00168.49           C  
ATOM   3730  O   GLN A 523     241.532 300.444 327.378  1.00168.49           O  
ATOM   3731  CB  GLN A 523     244.542 299.105 327.314  1.00168.49           C  
ATOM   3732  CG  GLN A 523     245.407 298.058 327.947  1.00168.49           C  
ATOM   3733  CD  GLN A 523     246.196 298.595 329.113  1.00168.49           C  
ATOM   3734  OE1 GLN A 523     246.025 298.155 330.247  1.00168.49           O  
ATOM   3735  NE2 GLN A 523     247.049 299.573 328.847  1.00168.49           N  
ATOM   3736  N   ARG A 524     243.227 301.905 327.152  1.00171.55           N  
ATOM   3737  CA  ARG A 524     242.429 302.788 326.315  1.00171.55           C  
ATOM   3738  C   ARG A 524     242.309 302.221 324.910  1.00171.55           C  
ATOM   3739  O   ARG A 524     241.215 301.871 324.454  1.00171.55           O  
ATOM   3740  CB  ARG A 524     243.048 304.183 326.268  1.00171.55           C  
ATOM   3741  CG  ARG A 524     243.022 304.932 327.575  1.00171.55           C  
ATOM   3742  CD  ARG A 524     243.564 306.331 327.371  1.00171.55           C  
ATOM   3743  NE  ARG A 524     243.625 307.099 328.610  1.00171.55           N  
ATOM   3744  CZ  ARG A 524     244.077 308.346 328.683  1.00171.55           C  
ATOM   3745  NH1 ARG A 524     244.491 308.964 327.587  1.00171.55           N  
ATOM   3746  NH2 ARG A 524     244.108 308.982 329.842  1.00171.55           N  
ATOM   3747  N   SER A 525     243.431 302.097 324.221  1.00172.63           N  
ATOM   3748  CA  SER A 525     243.441 301.553 322.877  1.00172.63           C  
ATOM   3749  C   SER A 525     243.573 300.039 322.917  1.00172.63           C  
ATOM   3750  O   SER A 525     243.891 299.438 323.944  1.00172.63           O  
ATOM   3751  CB  SER A 525     244.578 302.152 322.059  1.00172.63           C  
ATOM   3752  OG  SER A 525     244.664 301.510 320.802  1.00172.63           O  
ATOM   3753  N   ALA A 526     243.335 299.423 321.763  1.00171.53           N  
ATOM   3754  CA  ALA A 526     243.421 297.975 321.668  1.00171.53           C  
ATOM   3755  C   ALA A 526     244.856 297.510 321.507  1.00171.53           C  
ATOM   3756  O   ALA A 526     245.257 296.506 322.103  1.00171.53           O  
ATOM   3757  CB  ALA A 526     242.574 297.478 320.502  1.00171.53           C  
ATOM   3758  N   SER A 527     245.641 298.229 320.711  1.00169.56           N  
ATOM   3759  CA  SER A 527     246.955 297.735 320.341  1.00169.56           C  
ATOM   3760  C   SER A 527     247.974 297.839 321.464  1.00169.56           C  
ATOM   3761  O   SER A 527     249.041 297.229 321.357  1.00169.56           O  
ATOM   3762  CB  SER A 527     247.449 298.482 319.106  1.00169.56           C  
ATOM   3763  OG  SER A 527     247.637 299.855 319.377  1.00169.56           O  
ATOM   3764  N   ARG A 528     247.671 298.572 322.537  1.00170.94           N  
ATOM   3765  CA  ARG A 528     248.606 298.662 323.653  1.00170.94           C  
ATOM   3766  C   ARG A 528     248.715 297.341 324.392  1.00170.94           C  
ATOM   3767  O   ARG A 528     249.776 297.029 324.947  1.00170.94           O  
ATOM   3768  CB  ARG A 528     248.171 299.768 324.600  1.00170.94           C  
ATOM   3769  CG  ARG A 528     248.244 301.125 323.957  1.00170.94           C  
ATOM   3770  CD  ARG A 528     247.702 302.194 324.869  1.00170.94           C  
ATOM   3771  NE  ARG A 528     247.687 303.493 324.207  1.00170.94           N  
ATOM   3772  CZ  ARG A 528     247.151 304.591 324.726  1.00170.94           C  
ATOM   3773  NH1 ARG A 528     247.179 305.729 324.048  1.00170.94           N  
ATOM   3774  NH2 ARG A 528     246.575 304.551 325.917  1.00170.94           N  
ATOM   3775  N   ALA A 529     247.645 296.546 324.366  1.00170.58           N  
ATOM   3776  CA  ALA A 529     247.662 295.221 324.971  1.00170.58           C  
ATOM   3777  C   ALA A 529     248.681 294.320 324.291  1.00170.58           C  
ATOM   3778  O   ALA A 529     249.606 293.812 324.932  1.00170.58           O  
ATOM   3779  CB  ALA A 529     246.268 294.604 324.907  1.00170.58           C  
ATOM   3780  N   GLY A 530     248.549 294.144 322.977  1.00164.03           N  
ATOM   3781  CA  GLY A 530     249.516 293.345 322.250  1.00164.03           C  
ATOM   3782  C   GLY A 530     250.893 293.969 322.212  1.00164.03           C  
ATOM   3783  O   GLY A 530     251.891 293.257 322.083  1.00164.03           O  
ATOM   3784  N   ALA A 531     250.967 295.297 322.335  1.00164.28           N  
ATOM   3785  CA  ALA A 531     252.254 295.973 322.428  1.00164.28           C  
ATOM   3786  C   ALA A 531     253.003 295.536 323.675  1.00164.28           C  
ATOM   3787  O   ALA A 531     254.162 295.109 323.605  1.00164.28           O  
ATOM   3788  CB  ALA A 531     252.044 297.485 322.434  1.00164.28           C  
ATOM   3789  N   TYR A 532     252.333 295.584 324.823  1.00169.52           N  
ATOM   3790  CA  TYR A 532     252.951 295.101 326.047  1.00169.52           C  
ATOM   3791  C   TYR A 532     253.041 293.584 326.083  1.00169.52           C  
ATOM   3792  O   TYR A 532     253.748 293.041 326.935  1.00169.52           O  
ATOM   3793  CB  TYR A 532     252.175 295.631 327.252  1.00169.52           C  
ATOM   3794  CG  TYR A 532     252.299 297.129 327.430  1.00169.52           C  
ATOM   3795  CD1 TYR A 532     253.361 297.830 326.892  1.00169.52           C  
ATOM   3796  CD2 TYR A 532     251.327 297.845 328.102  1.00169.52           C  
ATOM   3797  CE1 TYR A 532     253.458 299.197 327.045  1.00169.52           C  
ATOM   3798  CE2 TYR A 532     251.410 299.199 328.261  1.00169.52           C  
ATOM   3799  CZ  TYR A 532     252.475 299.876 327.732  1.00169.52           C  
ATOM   3800  OH  TYR A 532     252.554 301.239 327.896  1.00169.52           O  
ATOM   3801  N   ASP A 533     252.348 292.889 325.187  1.00162.30           N  
ATOM   3802  CA  ASP A 533     252.561 291.456 325.063  1.00162.30           C  
ATOM   3803  C   ASP A 533     253.855 291.148 324.334  1.00162.30           C  
ATOM   3804  O   ASP A 533     254.612 290.267 324.747  1.00162.30           O  
ATOM   3805  CB  ASP A 533     251.388 290.817 324.339  1.00162.30           C  
ATOM   3806  CG  ASP A 533     250.142 290.802 325.177  1.00162.30           C  
ATOM   3807  OD1 ASP A 533     250.269 290.731 326.418  1.00162.30           O  
ATOM   3808  OD2 ASP A 533     249.039 290.885 324.599  1.00162.30           O  
ATOM   3809  N   ILE A 534     254.125 291.860 323.248  1.00152.14           N  
ATOM   3810  CA  ILE A 534     255.378 291.632 322.553  1.00152.14           C  
ATOM   3811  C   ILE A 534     256.518 292.234 323.348  1.00152.14           C  
ATOM   3812  O   ILE A 534     257.647 291.733 323.319  1.00152.14           O  
ATOM   3813  CB  ILE A 534     255.279 292.186 321.126  1.00152.14           C  
ATOM   3814  CG1 ILE A 534     254.102 291.523 320.435  1.00152.14           C  
ATOM   3815  CG2 ILE A 534     256.514 291.880 320.320  1.00152.14           C  
ATOM   3816  CD1 ILE A 534     254.193 290.014 320.405  1.00152.14           C  
ATOM   3817  N   GLY A 535     256.236 293.264 324.127  1.00159.68           N  
ATOM   3818  CA  GLY A 535     257.244 293.736 325.042  1.00159.68           C  
ATOM   3819  C   GLY A 535     258.093 294.831 324.456  1.00159.68           C  
ATOM   3820  O   GLY A 535     259.314 294.693 324.357  1.00159.68           O  
ATOM   3821  N   PHE A 536     257.441 295.894 324.004  1.00162.09           N  
ATOM   3822  CA  PHE A 536     258.143 297.129 323.698  1.00162.09           C  
ATOM   3823  C   PHE A 536     258.859 297.632 324.927  1.00162.09           C  
ATOM   3824  O   PHE A 536     258.240 297.830 325.976  1.00162.09           O  
ATOM   3825  CB  PHE A 536     257.160 298.170 323.200  1.00162.09           C  
ATOM   3826  CG  PHE A 536     256.730 297.946 321.812  1.00162.09           C  
ATOM   3827  CD1 PHE A 536     257.523 297.218 320.950  1.00162.09           C  
ATOM   3828  CD2 PHE A 536     255.527 298.441 321.363  1.00162.09           C  
ATOM   3829  CE1 PHE A 536     257.136 297.011 319.667  1.00162.09           C  
ATOM   3830  CE2 PHE A 536     255.130 298.224 320.070  1.00162.09           C  
ATOM   3831  CZ  PHE A 536     255.940 297.511 319.222  1.00162.09           C  
ATOM   3832  N   THR A 537     260.138 297.819 324.802  1.00166.09           N  
ATOM   3833  CA  THR A 537     260.802 298.112 326.047  1.00166.09           C  
ATOM   3834  C   THR A 537     260.962 299.605 326.242  1.00166.09           C  
ATOM   3835  O   THR A 537     261.329 300.333 325.308  1.00166.09           O  
ATOM   3836  CB  THR A 537     262.152 297.405 326.141  1.00166.09           C  
ATOM   3837  OG1 THR A 537     262.806 297.795 327.352  1.00166.09           O  
ATOM   3838  CG2 THR A 537     263.036 297.667 324.940  1.00166.09           C  
ATOM   3839  N   PRO A 538     260.600 300.077 327.400  1.00165.26           N  
ATOM   3840  CA  PRO A 538     260.803 301.485 327.732  1.00165.26           C  
ATOM   3841  C   PRO A 538     262.137 301.739 328.411  1.00165.26           C  
ATOM   3842  O   PRO A 538     262.249 302.739 329.128  1.00165.26           O  
ATOM   3843  CB  PRO A 538     259.634 301.775 328.665  1.00165.26           C  
ATOM   3844  CG  PRO A 538     259.426 300.474 329.351  1.00165.26           C  
ATOM   3845  CD  PRO A 538     259.724 299.408 328.375  1.00165.26           C  
ATOM   3846  N   SER A 539     263.099 300.820 328.220  1.00175.38           N  
ATOM   3847  CA  SER A 539     264.313 300.632 329.026  1.00175.38           C  
ATOM   3848  C   SER A 539     265.043 301.918 329.382  1.00175.38           C  
ATOM   3849  O   SER A 539     265.350 302.744 328.518  1.00175.38           O  
ATOM   3850  CB  SER A 539     265.288 299.706 328.298  1.00175.38           C  
ATOM   3851  OG  SER A 539     266.496 299.582 329.033  1.00175.38           O  
ATOM   3852  N   ASP A 540     265.326 302.057 330.677  1.00179.65           N  
ATOM   3853  CA  ASP A 540     265.931 303.257 331.232  1.00179.65           C  
ATOM   3854  C   ASP A 540     267.335 303.506 330.716  1.00179.65           C  
ATOM   3855  O   ASP A 540     267.782 304.656 330.720  1.00179.65           O  
ATOM   3856  CB  ASP A 540     265.930 303.159 332.751  1.00179.65           C  
ATOM   3857  CG  ASP A 540     266.509 301.852 333.243  1.00179.65           C  
ATOM   3858  OD1 ASP A 540     266.830 300.976 332.408  1.00179.65           O  
ATOM   3859  OD2 ASP A 540     266.632 301.693 334.472  1.00179.65           O  
ATOM   3860  N   GLU A 541     268.036 302.459 330.278  1.00180.14           N  
ATOM   3861  CA  GLU A 541     269.332 302.658 329.646  1.00180.14           C  
ATOM   3862  C   GLU A 541     269.186 303.416 328.338  1.00180.14           C  
ATOM   3863  O   GLU A 541     270.065 304.202 327.971  1.00180.14           O  
ATOM   3864  CB  GLU A 541     270.007 301.313 329.414  1.00180.14           C  
ATOM   3865  CG  GLU A 541     271.440 301.420 328.960  1.00180.14           C  
ATOM   3866  CD  GLU A 541     272.095 300.070 328.820  1.00180.14           C  
ATOM   3867  OE1 GLU A 541     271.397 299.053 329.009  1.00180.14           O  
ATOM   3868  OE2 GLU A 541     273.310 300.023 328.541  1.00180.14           O  
ATOM   3869  N   ALA A 542     268.069 303.228 327.650  1.00175.82           N  
ATOM   3870  CA  ALA A 542     267.791 303.994 326.453  1.00175.82           C  
ATOM   3871  C   ALA A 542     266.847 305.158 326.690  1.00175.82           C  
ATOM   3872  O   ALA A 542     266.832 306.087 325.876  1.00175.82           O  
ATOM   3873  CB  ALA A 542     267.200 303.088 325.370  1.00175.82           C  
ATOM   3874  N   SER A 543     266.066 305.139 327.771  1.00180.50           N  
ATOM   3875  CA  SER A 543     265.042 306.161 327.925  1.00180.50           C  
ATOM   3876  C   SER A 543     265.622 307.504 328.324  1.00180.50           C  
ATOM   3877  O   SER A 543     264.973 308.532 328.112  1.00180.50           O  
ATOM   3878  CB  SER A 543     264.012 305.759 328.973  1.00180.50           C  
ATOM   3879  OG  SER A 543     264.523 305.987 330.266  1.00180.50           O  
ATOM   3880  N   LYS A 544     266.825 307.523 328.883  1.00179.62           N  
ATOM   3881  CA  LYS A 544     267.429 308.763 329.336  1.00179.62           C  
ATOM   3882  C   LYS A 544     268.145 309.509 328.220  1.00179.62           C  
ATOM   3883  O   LYS A 544     268.830 310.498 328.493  1.00179.62           O  
ATOM   3884  CB  LYS A 544     268.401 308.486 330.483  1.00179.62           C  
ATOM   3885  CG  LYS A 544     267.777 307.750 331.653  1.00179.62           C  
ATOM   3886  CD  LYS A 544     266.665 308.540 332.318  1.00179.62           C  
ATOM   3887  CE  LYS A 544     266.086 307.762 333.494  1.00179.62           C  
ATOM   3888  NZ  LYS A 544     264.925 308.449 334.126  1.00179.62           N  
ATOM   3889  N   THR A 545     268.004 309.065 326.979  1.00176.11           N  
ATOM   3890  CA  THR A 545     268.667 309.689 325.849  1.00176.11           C  
ATOM   3891  C   THR A 545     267.698 310.586 325.095  1.00176.11           C  
ATOM   3892  O   THR A 545     266.485 310.557 325.307  1.00176.11           O  
ATOM   3893  CB  THR A 545     269.233 308.626 324.908  1.00176.11           C  
ATOM   3894  OG1 THR A 545     268.155 307.857 324.364  1.00176.11           O  
ATOM   3895  CG2 THR A 545     270.160 307.703 325.666  1.00176.11           C  
ATOM   3896  N   THR A 546     268.255 311.388 324.202  1.00178.01           N  
ATOM   3897  CA  THR A 546     267.364 312.191 323.388  1.00178.01           C  
ATOM   3898  C   THR A 546     267.115 311.510 322.053  1.00178.01           C  
ATOM   3899  O   THR A 546     268.022 310.889 321.492  1.00178.01           O  
ATOM   3900  CB  THR A 546     267.953 313.578 323.143  1.00178.01           C  
ATOM   3901  OG1 THR A 546     269.186 313.448 322.431  1.00178.01           O  
ATOM   3902  CG2 THR A 546     268.210 314.274 324.457  1.00178.01           C  
ATOM   3903  N   PRO A 547     265.904 311.588 321.525  1.00179.34           N  
ATOM   3904  CA  PRO A 547     265.632 310.970 320.230  1.00179.34           C  
ATOM   3905  C   PRO A 547     266.167 311.818 319.094  1.00179.34           C  
ATOM   3906  O   PRO A 547     266.258 313.043 319.193  1.00179.34           O  
ATOM   3907  CB  PRO A 547     264.103 310.917 320.189  1.00179.34           C  
ATOM   3908  CG  PRO A 547     263.677 312.093 321.025  1.00179.34           C  
ATOM   3909  CD  PRO A 547     264.697 312.191 322.120  1.00179.34           C  
ATOM   3910  N   LYS A 548     266.530 311.145 318.001  1.00172.29           N  
ATOM   3911  CA  LYS A 548     266.798 311.826 316.740  1.00172.29           C  
ATOM   3912  C   LYS A 548     266.068 311.232 315.547  1.00172.29           C  
ATOM   3913  O   LYS A 548     266.124 311.823 314.464  1.00172.29           O  
ATOM   3914  CB  LYS A 548     268.300 311.858 316.439  1.00172.29           C  
ATOM   3915  CG  LYS A 548     269.078 312.709 317.413  1.00172.29           C  
ATOM   3916  CD  LYS A 548     268.673 314.153 317.316  1.00172.29           C  
ATOM   3917  CE  LYS A 548     269.481 315.007 318.271  1.00172.29           C  
ATOM   3918  NZ  LYS A 548     269.035 316.428 318.241  1.00172.29           N  
ATOM   3919  N   MET A 549     265.397 310.094 315.701  1.00164.48           N  
ATOM   3920  CA  MET A 549     264.441 309.613 314.718  1.00164.48           C  
ATOM   3921  C   MET A 549     263.194 309.134 315.435  1.00164.48           C  
ATOM   3922  O   MET A 549     263.274 308.524 316.503  1.00164.48           O  
ATOM   3923  CB  MET A 549     265.005 308.486 313.868  1.00164.48           C  
ATOM   3924  CG  MET A 549     266.043 308.925 312.887  1.00164.48           C  
ATOM   3925  SD  MET A 549     266.691 307.491 312.038  1.00164.48           S  
ATOM   3926  CE  MET A 549     265.243 306.998 311.124  1.00164.48           C  
ATOM   3927  N   VAL A 550     262.040 309.423 314.852  1.00158.81           N  
ATOM   3928  CA  VAL A 550     260.764 309.185 315.503  1.00158.81           C  
ATOM   3929  C   VAL A 550     259.872 308.406 314.550  1.00158.81           C  
ATOM   3930  O   VAL A 550     259.602 308.868 313.438  1.00158.81           O  
ATOM   3931  CB  VAL A 550     260.086 310.500 315.908  1.00158.81           C  
ATOM   3932  CG1 VAL A 550     258.735 310.213 316.476  1.00158.81           C  
ATOM   3933  CG2 VAL A 550     260.920 311.260 316.919  1.00158.81           C  
ATOM   3934  N   TRP A 551     259.418 307.230 314.979  1.00154.01           N  
ATOM   3935  CA  TRP A 551     258.378 306.480 314.275  1.00154.01           C  
ATOM   3936  C   TRP A 551     257.057 306.672 314.993  1.00154.01           C  
ATOM   3937  O   TRP A 551     256.734 305.932 315.922  1.00154.01           O  
ATOM   3938  CB  TRP A 551     258.711 304.999 314.185  1.00154.01           C  
ATOM   3939  CG  TRP A 551     259.609 304.690 313.088  1.00154.01           C  
ATOM   3940  CD1 TRP A 551     260.955 304.635 313.137  1.00154.01           C  
ATOM   3941  CD2 TRP A 551     259.237 304.368 311.749  1.00154.01           C  
ATOM   3942  NE1 TRP A 551     261.459 304.311 311.904  1.00154.01           N  
ATOM   3943  CE2 TRP A 551     260.419 304.140 311.033  1.00154.01           C  
ATOM   3944  CE3 TRP A 551     258.020 304.257 311.086  1.00154.01           C  
ATOM   3945  CZ2 TRP A 551     260.423 303.805 309.690  1.00154.01           C  
ATOM   3946  CZ3 TRP A 551     258.025 303.916 309.755  1.00154.01           C  
ATOM   3947  CH2 TRP A 551     259.218 303.701 309.069  1.00154.01           C  
ATOM   3948  N   LEU A 552     256.278 307.644 314.545  1.00162.06           N  
ATOM   3949  CA  LEU A 552     254.919 307.779 315.027  1.00162.06           C  
ATOM   3950  C   LEU A 552     254.013 306.838 314.253  1.00162.06           C  
ATOM   3951  O   LEU A 552     254.132 306.703 313.033  1.00162.06           O  
ATOM   3952  CB  LEU A 552     254.420 309.210 314.878  1.00162.06           C  
ATOM   3953  CG  LEU A 552     255.112 310.291 315.696  1.00162.06           C  
ATOM   3954  CD1 LEU A 552     254.478 311.638 315.418  1.00162.06           C  
ATOM   3955  CD2 LEU A 552     255.057 309.981 317.163  1.00162.06           C  
ATOM   3956  N   LEU A 553     253.102 306.197 314.971  1.00161.51           N  
ATOM   3957  CA  LEU A 553     252.164 305.276 314.355  1.00161.51           C  
ATOM   3958  C   LEU A 553     250.753 305.712 314.698  1.00161.51           C  
ATOM   3959  O   LEU A 553     249.932 304.904 315.139  1.00161.51           O  
ATOM   3960  CB  LEU A 553     252.426 303.850 314.819  1.00161.51           C  
ATOM   3961  CG  LEU A 553     253.745 303.260 314.337  1.00161.51           C  
ATOM   3962  CD1 LEU A 553     253.935 301.893 314.944  1.00161.51           C  
ATOM   3963  CD2 LEU A 553     253.770 303.187 312.828  1.00161.51           C  
ATOM   3964  N   GLY A 554     250.473 306.995 314.509  1.00170.62           N  
ATOM   3965  CA  GLY A 554     249.204 307.564 314.890  1.00170.62           C  
ATOM   3966  C   GLY A 554     249.199 308.200 316.254  1.00170.62           C  
ATOM   3967  O   GLY A 554     248.120 308.491 316.781  1.00170.62           O  
ATOM   3968  N   ALA A 555     250.369 308.449 316.832  1.00178.39           N  
ATOM   3969  CA  ALA A 555     250.491 308.882 318.220  1.00178.39           C  
ATOM   3970  C   ALA A 555     250.037 310.330 318.341  1.00178.39           C  
ATOM   3971  O   ALA A 555     250.838 311.258 318.453  1.00178.39           O  
ATOM   3972  CB  ALA A 555     251.928 308.727 318.684  1.00178.39           C  
ATOM   3973  N   ASP A 556     248.719 310.519 318.323  1.00178.36           N  
ATOM   3974  CA  ASP A 556     248.167 311.863 318.396  1.00178.36           C  
ATOM   3975  C   ASP A 556     248.370 312.490 319.767  1.00178.36           C  
ATOM   3976  O   ASP A 556     248.517 313.711 319.875  1.00178.36           O  
ATOM   3977  CB  ASP A 556     246.683 311.830 318.045  1.00178.36           C  
ATOM   3978  CG  ASP A 556     245.903 310.827 318.886  1.00178.36           C  
ATOM   3979  OD1 ASP A 556     246.531 310.057 319.644  1.00178.36           O  
ATOM   3980  OD2 ASP A 556     244.656 310.813 318.792  1.00178.36           O  
ATOM   3981  N   GLU A 557     248.388 311.674 320.817  1.00184.87           N  
ATOM   3982  CA  GLU A 557     248.415 312.217 322.168  1.00184.87           C  
ATOM   3983  C   GLU A 557     249.797 312.744 322.523  1.00184.87           C  
ATOM   3984  O   GLU A 557     249.952 313.912 322.894  1.00184.87           O  
ATOM   3985  CB  GLU A 557     247.972 311.144 323.157  1.00184.87           C  
ATOM   3986  CG  GLU A 557     246.521 310.736 322.988  1.00184.87           C  
ATOM   3987  CD  GLU A 557     246.113 309.631 323.936  1.00184.87           C  
ATOM   3988  OE1 GLU A 557     246.998 309.084 324.626  1.00184.87           O  
ATOM   3989  OE2 GLU A 557     244.908 309.310 323.994  1.00184.87           O  
ATOM   3990  N   VAL A 558     250.821 311.902 322.379  1.00180.93           N  
ATOM   3991  CA  VAL A 558     252.148 312.223 322.897  1.00180.93           C  
ATOM   3992  C   VAL A 558     252.902 313.206 322.017  1.00180.93           C  
ATOM   3993  O   VAL A 558     253.951 313.721 322.426  1.00180.93           O  
ATOM   3994  CB  VAL A 558     252.916 310.897 323.053  1.00180.93           C  
ATOM   3995  CG1 VAL A 558     253.390 310.396 321.701  1.00180.93           C  
ATOM   3996  CG2 VAL A 558     254.039 310.990 324.093  1.00180.93           C  
ATOM   3997  N   ALA A 559     252.368 313.523 320.840  1.00181.91           N  
ATOM   3998  CA  ALA A 559     253.140 314.222 319.824  1.00181.91           C  
ATOM   3999  C   ALA A 559     253.416 315.681 320.162  1.00181.91           C  
ATOM   4000  O   ALA A 559     254.280 316.291 319.524  1.00181.91           O  
ATOM   4001  CB  ALA A 559     252.416 314.136 318.487  1.00181.91           C  
ATOM   4002  N   ALA A 560     252.717 316.253 321.142  1.00178.30           N  
ATOM   4003  CA  ALA A 560     252.909 317.666 321.441  1.00178.30           C  
ATOM   4004  C   ALA A 560     254.258 317.933 322.095  1.00178.30           C  
ATOM   4005  O   ALA A 560     254.845 318.999 321.885  1.00178.30           O  
ATOM   4006  CB  ALA A 560     251.776 318.170 322.332  1.00178.30           C  
ATOM   4007  N   SER A 561     254.777 316.976 322.860  1.00181.39           N  
ATOM   4008  CA  SER A 561     255.958 317.210 323.681  1.00181.39           C  
ATOM   4009  C   SER A 561     257.216 316.567 323.115  1.00181.39           C  
ATOM   4010  O   SER A 561     258.230 317.243 322.929  1.00181.39           O  
ATOM   4011  CB  SER A 561     255.716 316.698 325.104  1.00181.39           C  
ATOM   4012  OG  SER A 561     256.886 316.842 325.888  1.00181.39           O  
ATOM   4013  N   ASP A 562     257.175 315.263 322.844  1.00187.96           N  
ATOM   4014  CA  ASP A 562     258.390 314.490 322.577  1.00187.96           C  
ATOM   4015  C   ASP A 562     258.902 314.768 321.167  1.00187.96           C  
ATOM   4016  O   ASP A 562     258.890 313.918 320.276  1.00187.96           O  
ATOM   4017  CB  ASP A 562     258.137 313.004 322.777  1.00187.96           C  
ATOM   4018  CG  ASP A 562     257.908 312.648 324.220  1.00187.96           C  
ATOM   4019  OD1 ASP A 562     258.381 313.401 325.094  1.00187.96           O  
ATOM   4020  OD2 ASP A 562     257.278 311.606 324.485  1.00187.96           O  
ATOM   4021  N   ILE A 563     259.391 315.985 320.981  1.00180.50           N  
ATOM   4022  CA  ILE A 563     259.888 316.396 319.679  1.00180.50           C  
ATOM   4023  C   ILE A 563     261.199 317.154 319.857  1.00180.50           C  
ATOM   4024  O   ILE A 563     261.237 318.201 320.518  1.00180.50           O  
ATOM   4025  CB  ILE A 563     258.819 317.196 318.909  1.00180.50           C  
ATOM   4026  CG1 ILE A 563     259.389 317.747 317.599  1.00180.50           C  
ATOM   4027  CG2 ILE A 563     258.110 318.234 319.786  1.00180.50           C  
ATOM   4028  CD1 ILE A 563     258.340 318.261 316.643  1.00180.50           C  
ATOM   4029  N   PRO A 564     262.302 316.633 319.343  1.00181.36           N  
ATOM   4030  CA  PRO A 564     263.556 317.387 319.329  1.00181.36           C  
ATOM   4031  C   PRO A 564     263.551 318.396 318.188  1.00181.36           C  
ATOM   4032  O   PRO A 564     262.646 318.432 317.360  1.00181.36           O  
ATOM   4033  CB  PRO A 564     264.612 316.303 319.112  1.00181.36           C  
ATOM   4034  CG  PRO A 564     263.899 315.232 318.399  1.00181.36           C  
ATOM   4035  CD  PRO A 564     262.498 315.234 318.928  1.00181.36           C  
ATOM   4036  N   ALA A 565     264.584 319.236 318.167  1.00184.72           N  
ATOM   4037  CA  ALA A 565     264.783 320.115 317.022  1.00184.72           C  
ATOM   4038  C   ALA A 565     265.193 319.310 315.799  1.00184.72           C  
ATOM   4039  O   ALA A 565     264.682 319.528 314.696  1.00184.72           O  
ATOM   4040  CB  ALA A 565     265.829 321.178 317.345  1.00184.72           C  
ATOM   4041  N   ASP A 566     266.114 318.366 315.977  1.00181.86           N  
ATOM   4042  CA  ASP A 566     266.423 317.391 314.936  1.00181.86           C  
ATOM   4043  C   ASP A 566     265.428 316.251 315.078  1.00181.86           C  
ATOM   4044  O   ASP A 566     265.719 315.174 315.603  1.00181.86           O  
ATOM   4045  CB  ASP A 566     267.859 316.915 315.046  1.00181.86           C  
ATOM   4046  CG  ASP A 566     268.840 317.969 314.623  1.00181.86           C  
ATOM   4047  OD1 ASP A 566     268.487 318.763 313.730  1.00181.86           O  
ATOM   4048  OD2 ASP A 566     269.953 318.016 315.186  1.00181.86           O  
ATOM   4049  N   ALA A 567     264.219 316.516 314.598  1.00172.23           N  
ATOM   4050  CA  ALA A 567     263.111 315.597 314.802  1.00172.23           C  
ATOM   4051  C   ALA A 567     263.151 314.457 313.797  1.00172.23           C  
ATOM   4052  O   ALA A 567     263.354 313.297 314.172  1.00172.23           O  
ATOM   4053  CB  ALA A 567     261.792 316.363 314.706  1.00172.23           C  
ATOM   4054  N   PHE A 568     263.001 314.794 312.515  1.00161.52           N  
ATOM   4055  CA  PHE A 568     262.895 313.854 311.400  1.00161.52           C  
ATOM   4056  C   PHE A 568     261.790 312.828 311.663  1.00161.52           C  
ATOM   4057  O   PHE A 568     262.013 311.643 311.897  1.00161.52           O  
ATOM   4058  CB  PHE A 568     264.247 313.208 311.101  1.00161.52           C  
ATOM   4059  CG  PHE A 568     264.225 312.354 309.907  1.00161.52           C  
ATOM   4060  CD1 PHE A 568     263.987 312.908 308.670  1.00161.52           C  
ATOM   4061  CD2 PHE A 568     264.457 311.002 310.009  1.00161.52           C  
ATOM   4062  CE1 PHE A 568     263.952 312.128 307.551  1.00161.52           C  
ATOM   4063  CE2 PHE A 568     264.432 310.209 308.894  1.00161.52           C  
ATOM   4064  CZ  PHE A 568     264.176 310.772 307.658  1.00161.52           C  
ATOM   4065  N   VAL A 569     260.577 313.360 311.686  1.00160.01           N  
ATOM   4066  CA  VAL A 569     259.414 312.603 312.125  1.00160.01           C  
ATOM   4067  C   VAL A 569     258.894 311.758 310.973  1.00160.01           C  
ATOM   4068  O   VAL A 569     258.480 312.285 309.937  1.00160.01           O  
ATOM   4069  CB  VAL A 569     258.321 313.541 312.647  1.00160.01           C  
ATOM   4070  CG1 VAL A 569     257.123 312.737 313.073  1.00160.01           C  
ATOM   4071  CG2 VAL A 569     258.836 314.370 313.795  1.00160.01           C  
ATOM   4072  N   VAL A 570     258.896 310.445 311.157  1.00156.79           N  
ATOM   4073  CA  VAL A 570     258.263 309.523 310.233  1.00156.79           C  
ATOM   4074  C   VAL A 570     256.918 309.160 310.846  1.00156.79           C  
ATOM   4075  O   VAL A 570     256.842 308.378 311.798  1.00156.79           O  
ATOM   4076  CB  VAL A 570     259.125 308.288 309.987  1.00156.79           C  
ATOM   4077  CG1 VAL A 570     258.414 307.364 309.054  1.00156.79           C  
ATOM   4078  CG2 VAL A 570     260.446 308.696 309.406  1.00156.79           C  
ATOM   4079  N   TYR A 571     255.857 309.753 310.317  1.00157.06           N  
ATOM   4080  CA  TYR A 571     254.494 309.462 310.738  1.00157.06           C  
ATOM   4081  C   TYR A 571     253.931 308.445 309.765  1.00157.06           C  
ATOM   4082  O   TYR A 571     253.760 308.739 308.579  1.00157.06           O  
ATOM   4083  CB  TYR A 571     253.643 310.726 310.749  1.00157.06           C  
ATOM   4084  CG  TYR A 571     252.246 310.506 311.244  1.00157.06           C  
ATOM   4085  CD1 TYR A 571     251.981 310.416 312.596  1.00157.06           C  
ATOM   4086  CD2 TYR A 571     251.196 310.371 310.361  1.00157.06           C  
ATOM   4087  CE1 TYR A 571     250.710 310.219 313.059  1.00157.06           C  
ATOM   4088  CE2 TYR A 571     249.917 310.165 310.810  1.00157.06           C  
ATOM   4089  CZ  TYR A 571     249.679 310.088 312.162  1.00157.06           C  
ATOM   4090  OH  TYR A 571     248.400 309.882 312.620  1.00157.06           O  
ATOM   4091  N   GLN A 572     253.653 307.251 310.256  1.00153.23           N  
ATOM   4092  CA  GLN A 572     253.041 306.215 309.451  1.00153.23           C  
ATOM   4093  C   GLN A 572     251.628 305.994 309.949  1.00153.23           C  
ATOM   4094  O   GLN A 572     251.394 305.961 311.160  1.00153.23           O  
ATOM   4095  CB  GLN A 572     253.823 304.914 309.531  1.00153.23           C  
ATOM   4096  CG  GLN A 572     253.292 303.866 308.606  1.00153.23           C  
ATOM   4097  CD  GLN A 572     253.964 302.560 308.823  1.00153.23           C  
ATOM   4098  OE1 GLN A 572     254.774 302.421 309.733  1.00153.23           O  
ATOM   4099  NE2 GLN A 572     253.639 301.580 307.995  1.00153.23           N  
ATOM   4100  N   GLY A 573     250.694 305.853 309.020  1.00154.42           N  
ATOM   4101  CA  GLY A 573     249.331 305.550 309.375  1.00154.42           C  
ATOM   4102  C   GLY A 573     248.354 306.164 308.407  1.00154.42           C  
ATOM   4103  O   GLY A 573     248.515 306.073 307.188  1.00154.42           O  
ATOM   4104  N   HIS A 574     247.358 306.838 308.951  1.00144.74           N  
ATOM   4105  CA  HIS A 574     246.203 307.221 308.171  1.00144.74           C  
ATOM   4106  C   HIS A 574     245.473 308.301 308.929  1.00144.74           C  
ATOM   4107  O   HIS A 574     245.609 308.411 310.149  1.00144.74           O  
ATOM   4108  CB  HIS A 574     245.290 306.030 307.956  1.00144.74           C  
ATOM   4109  CG  HIS A 574     244.869 305.397 309.236  1.00144.74           C  
ATOM   4110  ND1 HIS A 574     245.646 304.468 309.888  1.00144.74           N  
ATOM   4111  CD2 HIS A 574     243.787 305.602 310.017  1.00144.74           C  
ATOM   4112  CE1 HIS A 574     245.044 304.102 311.003  1.00144.74           C  
ATOM   4113  NE2 HIS A 574     243.912 304.773 311.104  1.00144.74           N  
ATOM   4114  N   ASN A 575     244.679 309.071 308.182  1.00156.85           N  
ATOM   4115  CA  ASN A 575     243.802 310.115 308.708  1.00156.85           C  
ATOM   4116  C   ASN A 575     244.618 311.141 309.500  1.00156.85           C  
ATOM   4117  O   ASN A 575     244.549 311.233 310.725  1.00156.85           O  
ATOM   4118  CB  ASN A 575     242.671 309.513 309.549  1.00156.85           C  
ATOM   4119  CG  ASN A 575     241.544 310.490 309.799  1.00156.85           C  
ATOM   4120  OD1 ASN A 575     241.558 311.623 309.314  1.00156.85           O  
ATOM   4121  ND2 ASN A 575     240.556 310.054 310.566  1.00156.85           N  
ATOM   4122  N   GLY A 576     245.423 311.886 308.754  1.00158.22           N  
ATOM   4123  CA  GLY A 576     246.494 312.664 309.335  1.00158.22           C  
ATOM   4124  C   GLY A 576     246.043 313.854 310.148  1.00158.22           C  
ATOM   4125  O   GLY A 576     246.182 315.004 309.727  1.00158.22           O  
ATOM   4126  N   ASP A 577     245.475 313.571 311.319  1.00161.90           N  
ATOM   4127  CA  ASP A 577     245.003 314.622 312.209  1.00161.90           C  
ATOM   4128  C   ASP A 577     246.148 315.253 312.990  1.00161.90           C  
ATOM   4129  O   ASP A 577     246.451 316.438 312.821  1.00161.90           O  
ATOM   4130  CB  ASP A 577     243.957 314.047 313.165  1.00161.90           C  
ATOM   4131  CG  ASP A 577     243.408 315.082 314.115  1.00161.90           C  
ATOM   4132  OD1 ASP A 577     242.619 315.949 313.679  1.00161.90           O  
ATOM   4133  OD2 ASP A 577     243.764 315.018 315.306  1.00161.90           O  
ATOM   4134  N   VAL A 578     246.800 314.478 313.847  1.00149.84           N  
ATOM   4135  CA  VAL A 578     247.889 314.973 314.678  1.00149.84           C  
ATOM   4136  C   VAL A 578     249.055 314.013 314.560  1.00149.84           C  
ATOM   4137  O   VAL A 578     248.900 312.809 314.788  1.00149.84           O  
ATOM   4138  CB  VAL A 578     247.468 315.136 316.149  1.00149.84           C  
ATOM   4139  CG1 VAL A 578     248.675 315.346 317.020  1.00149.84           C  
ATOM   4140  CG2 VAL A 578     246.579 316.337 316.297  1.00149.84           C  
ATOM   4141  N   GLY A 579     250.216 314.544 314.212  1.00153.46           N  
ATOM   4142  CA  GLY A 579     251.393 313.727 314.068  1.00153.46           C  
ATOM   4143  C   GLY A 579     251.830 313.809 312.634  1.00153.46           C  
ATOM   4144  O   GLY A 579     253.014 313.960 312.338  1.00153.46           O  
ATOM   4145  N   ALA A 580     250.863 313.724 311.728  1.00161.72           N  
ATOM   4146  CA  ALA A 580     251.147 314.108 310.358  1.00161.72           C  
ATOM   4147  C   ALA A 580     251.366 315.605 310.255  1.00161.72           C  
ATOM   4148  O   ALA A 580     252.161 316.060 309.428  1.00161.72           O  
ATOM   4149  CB  ALA A 580     250.017 313.678 309.433  1.00161.72           C  
ATOM   4150  N   GLN A 581     250.677 316.385 311.082  1.00155.30           N  
ATOM   4151  CA  GLN A 581     250.972 317.805 311.140  1.00155.30           C  
ATOM   4152  C   GLN A 581     252.327 318.068 311.769  1.00155.30           C  
ATOM   4153  O   GLN A 581     252.929 319.112 311.505  1.00155.30           O  
ATOM   4154  CB  GLN A 581     249.882 318.528 311.911  1.00155.30           C  
ATOM   4155  CG  GLN A 581     248.562 318.575 311.199  1.00155.30           C  
ATOM   4156  CD  GLN A 581     247.516 319.307 312.002  1.00155.30           C  
ATOM   4157  OE1 GLN A 581     247.753 319.690 313.143  1.00155.30           O  
ATOM   4158  NE2 GLN A 581     246.352 319.516 311.407  1.00155.30           N  
ATOM   4159  N   PHE A 582     252.818 317.142 312.585  1.00160.38           N  
ATOM   4160  CA  PHE A 582     254.154 317.217 313.149  1.00160.38           C  
ATOM   4161  C   PHE A 582     255.154 316.394 312.361  1.00160.38           C  
ATOM   4162  O   PHE A 582     256.284 316.208 312.817  1.00160.38           O  
ATOM   4163  CB  PHE A 582     254.140 316.744 314.601  1.00160.38           C  
ATOM   4164  CG  PHE A 582     253.438 317.678 315.539  1.00160.38           C  
ATOM   4165  CD1 PHE A 582     253.225 319.006 315.204  1.00160.38           C  
ATOM   4166  CD2 PHE A 582     252.973 317.219 316.751  1.00160.38           C  
ATOM   4167  CE1 PHE A 582     252.572 319.855 316.073  1.00160.38           C  
ATOM   4168  CE2 PHE A 582     252.319 318.061 317.622  1.00160.38           C  
ATOM   4169  CZ  PHE A 582     252.116 319.382 317.281  1.00160.38           C  
ATOM   4170  N   ALA A 583     254.771 315.901 311.193  1.00161.72           N  
ATOM   4171  CA  ALA A 583     255.607 314.925 310.526  1.00161.72           C  
ATOM   4172  C   ALA A 583     256.749 315.589 309.775  1.00161.72           C  
ATOM   4173  O   ALA A 583     256.832 316.810 309.646  1.00161.72           O  
ATOM   4174  CB  ALA A 583     254.790 314.076 309.559  1.00161.72           C  
ATOM   4175  N   ASP A 584     257.640 314.751 309.290  1.00163.46           N  
ATOM   4176  CA  ASP A 584     258.598 315.113 308.264  1.00163.46           C  
ATOM   4177  C   ASP A 584     258.427 314.267 307.018  1.00163.46           C  
ATOM   4178  O   ASP A 584     258.494 314.790 305.905  1.00163.46           O  
ATOM   4179  CB  ASP A 584     260.015 314.958 308.810  1.00163.46           C  
ATOM   4180  CG  ASP A 584     261.055 315.664 307.972  1.00163.46           C  
ATOM   4181  OD1 ASP A 584     260.709 316.303 306.962  1.00163.46           O  
ATOM   4182  OD2 ASP A 584     262.244 315.581 308.336  1.00163.46           O  
ATOM   4183  N   VAL A 585     258.209 312.964 307.171  1.00154.96           N  
ATOM   4184  CA  VAL A 585     257.844 312.099 306.059  1.00154.96           C  
ATOM   4185  C   VAL A 585     256.615 311.297 306.460  1.00154.96           C  
ATOM   4186  O   VAL A 585     256.629 310.599 307.480  1.00154.96           O  
ATOM   4187  CB  VAL A 585     258.982 311.155 305.649  1.00154.96           C  
ATOM   4188  CG1 VAL A 585     258.491 310.225 304.567  1.00154.96           C  
ATOM   4189  CG2 VAL A 585     260.169 311.938 305.151  1.00154.96           C  
ATOM   4190  N   VAL A 586     255.564 311.388 305.659  1.00143.02           N  
ATOM   4191  CA  VAL A 586     254.322 310.674 305.905  1.00143.02           C  
ATOM   4192  C   VAL A 586     254.356 309.359 305.147  1.00143.02           C  
ATOM   4193  O   VAL A 586     254.770 309.314 303.987  1.00143.02           O  
ATOM   4194  CB  VAL A 586     253.125 311.532 305.475  1.00143.02           C  
ATOM   4195  CG1 VAL A 586     251.829 310.760 305.552  1.00143.02           C  
ATOM   4196  CG2 VAL A 586     253.051 312.745 306.353  1.00143.02           C  
ATOM   4197  N   LEU A 587     253.949 308.283 305.806  1.00149.66           N  
ATOM   4198  CA  LEU A 587     253.707 307.037 305.108  1.00149.66           C  
ATOM   4199  C   LEU A 587     252.230 306.701 305.160  1.00149.66           C  
ATOM   4200  O   LEU A 587     251.676 306.551 306.258  1.00149.66           O  
ATOM   4201  CB  LEU A 587     254.515 305.915 305.724  1.00149.66           C  
ATOM   4202  CG  LEU A 587     255.998 306.175 305.575  1.00149.66           C  
ATOM   4203  CD1 LEU A 587     256.745 305.062 306.267  1.00149.66           C  
ATOM   4204  CD2 LEU A 587     256.359 306.269 304.108  1.00149.66           C  
ATOM   4205  N   PRO A 588     251.563 306.562 304.034  1.00148.73           N  
ATOM   4206  CA  PRO A 588     250.134 306.244 304.067  1.00148.73           C  
ATOM   4207  C   PRO A 588     249.882 304.788 304.411  1.00148.73           C  
ATOM   4208  O   PRO A 588     249.736 303.936 303.534  1.00148.73           O  
ATOM   4209  CB  PRO A 588     249.668 306.594 302.651  1.00148.73           C  
ATOM   4210  CG  PRO A 588     250.855 306.464 301.830  1.00148.73           C  
ATOM   4211  CD  PRO A 588     252.038 306.830 302.669  1.00148.73           C  
ATOM   4212  N   GLY A 589     249.855 304.488 305.703  1.00157.44           N  
ATOM   4213  CA  GLY A 589     249.629 303.127 306.131  1.00157.44           C  
ATOM   4214  C   GLY A 589     248.156 302.768 306.148  1.00157.44           C  
ATOM   4215  O   GLY A 589     247.283 303.611 306.338  1.00157.44           O  
ATOM   4216  N   ALA A 590     247.882 301.486 305.945  1.00153.10           N  
ATOM   4217  CA  ALA A 590     246.508 301.013 305.937  1.00153.10           C  
ATOM   4218  C   ALA A 590     245.958 300.951 307.354  1.00153.10           C  
ATOM   4219  O   ALA A 590     246.670 300.604 308.297  1.00153.10           O  
ATOM   4220  CB  ALA A 590     246.424 299.638 305.282  1.00153.10           C  
ATOM   4221  N   ALA A 591     244.685 301.292 307.500  1.00150.10           N  
ATOM   4222  CA  ALA A 591     244.029 301.219 308.794  1.00150.10           C  
ATOM   4223  C   ALA A 591     243.499 299.806 309.012  1.00150.10           C  
ATOM   4224  O   ALA A 591     243.792 298.882 308.251  1.00150.10           O  
ATOM   4225  CB  ALA A 591     242.920 302.258 308.893  1.00150.10           C  
ATOM   4226  N   TYR A 592     242.677 299.639 310.047  1.00145.60           N  
ATOM   4227  CA  TYR A 592     242.240 298.316 310.469  1.00145.60           C  
ATOM   4228  C   TYR A 592     241.275 297.683 309.491  1.00145.60           C  
ATOM   4229  O   TYR A 592     241.129 296.459 309.482  1.00145.60           O  
ATOM   4230  CB  TYR A 592     241.577 298.403 311.833  1.00145.60           C  
ATOM   4231  CG  TYR A 592     240.203 299.023 311.843  1.00145.60           C  
ATOM   4232  CD1 TYR A 592     240.042 300.392 311.771  1.00145.60           C  
ATOM   4233  CD2 TYR A 592     239.075 298.243 312.019  1.00145.60           C  
ATOM   4234  CE1 TYR A 592     238.798 300.962 311.805  1.00145.60           C  
ATOM   4235  CE2 TYR A 592     237.827 298.805 312.066  1.00145.60           C  
ATOM   4236  CZ  TYR A 592     237.696 300.167 311.960  1.00145.60           C  
ATOM   4237  OH  TYR A 592     236.453 300.745 312.002  1.00145.60           O  
ATOM   4238  N   THR A 593     240.622 298.483 308.671  1.00150.98           N  
ATOM   4239  CA  THR A 593     239.618 297.958 307.771  1.00150.98           C  
ATOM   4240  C   THR A 593     240.238 297.256 306.571  1.00150.98           C  
ATOM   4241  O   THR A 593     239.608 296.374 305.979  1.00150.98           O  
ATOM   4242  CB  THR A 593     238.729 299.117 307.338  1.00150.98           C  
ATOM   4243  OG1 THR A 593     238.406 299.890 308.499  1.00150.98           O  
ATOM   4244  CG2 THR A 593     237.432 298.613 306.751  1.00150.98           C  
ATOM   4245  N   GLU A 594     241.485 297.579 306.241  1.00155.68           N  
ATOM   4246  CA  GLU A 594     242.087 297.182 304.979  1.00155.68           C  
ATOM   4247  C   GLU A 594     243.080 296.047 305.134  1.00155.68           C  
ATOM   4248  O   GLU A 594     243.897 295.826 304.237  1.00155.68           O  
ATOM   4249  CB  GLU A 594     242.784 298.375 304.328  1.00155.68           C  
ATOM   4250  CG  GLU A 594     241.860 299.502 303.928  1.00155.68           C  
ATOM   4251  CD  GLU A 594     241.584 300.465 305.066  1.00155.68           C  
ATOM   4252  OE1 GLU A 594     242.131 300.253 306.171  1.00155.68           O  
ATOM   4253  OE2 GLU A 594     240.825 301.434 304.857  1.00155.68           O  
ATOM   4254  N   LYS A 595     243.032 295.322 306.241  1.00155.94           N  
ATOM   4255  CA  LYS A 595     244.068 294.341 306.501  1.00155.94           C  
ATOM   4256  C   LYS A 595     243.542 293.313 307.482  1.00155.94           C  
ATOM   4257  O   LYS A 595     242.577 293.559 308.208  1.00155.94           O  
ATOM   4258  CB  LYS A 595     245.318 295.014 307.051  1.00155.94           C  
ATOM   4259  CG  LYS A 595     245.067 295.721 308.356  1.00155.94           C  
ATOM   4260  CD  LYS A 595     246.256 296.566 308.734  1.00155.94           C  
ATOM   4261  CE  LYS A 595     246.024 297.300 310.036  1.00155.94           C  
ATOM   4262  NZ  LYS A 595     247.171 298.186 310.363  1.00155.94           N  
ATOM   4263  N   ALA A 596     244.200 292.158 307.501  1.00162.22           N  
ATOM   4264  CA  ALA A 596     243.846 291.078 308.421  1.00162.22           C  
ATOM   4265  C   ALA A 596     244.565 291.270 309.751  1.00162.22           C  
ATOM   4266  O   ALA A 596     245.398 290.468 310.166  1.00162.22           O  
ATOM   4267  CB  ALA A 596     244.180 289.726 307.805  1.00162.22           C  
ATOM   4268  N   GLY A 597     244.228 292.373 310.408  1.00163.47           N  
ATOM   4269  CA  GLY A 597     244.941 292.775 311.596  1.00163.47           C  
ATOM   4270  C   GLY A 597     244.652 291.877 312.772  1.00163.47           C  
ATOM   4271  O   GLY A 597     243.579 291.947 313.378  1.00163.47           O  
ATOM   4272  N   THR A 598     245.618 291.031 313.102  1.00164.13           N  
ATOM   4273  CA  THR A 598     245.481 290.143 314.241  1.00164.13           C  
ATOM   4274  C   THR A 598     245.617 290.965 315.507  1.00164.13           C  
ATOM   4275  O   THR A 598     246.635 291.627 315.712  1.00164.13           O  
ATOM   4276  CB  THR A 598     246.542 289.057 314.192  1.00164.13           C  
ATOM   4277  OG1 THR A 598     246.465 288.377 312.936  1.00164.13           O  
ATOM   4278  CG2 THR A 598     246.296 288.070 315.295  1.00164.13           C  
ATOM   4279  N   TYR A 599     244.584 290.967 316.332  1.00155.33           N  
ATOM   4280  CA  TYR A 599     244.538 291.855 317.477  1.00155.33           C  
ATOM   4281  C   TYR A 599     244.475 291.061 318.765  1.00155.33           C  
ATOM   4282  O   TYR A 599     244.070 289.898 318.790  1.00155.33           O  
ATOM   4283  CB  TYR A 599     243.338 292.785 317.406  1.00155.33           C  
ATOM   4284  CG  TYR A 599     243.468 293.838 316.360  1.00155.33           C  
ATOM   4285  CD1 TYR A 599     244.699 294.179 315.853  1.00155.33           C  
ATOM   4286  CD2 TYR A 599     242.356 294.488 315.873  1.00155.33           C  
ATOM   4287  CE1 TYR A 599     244.819 295.124 314.901  1.00155.33           C  
ATOM   4288  CE2 TYR A 599     242.473 295.449 314.912  1.00155.33           C  
ATOM   4289  CZ  TYR A 599     243.714 295.765 314.433  1.00155.33           C  
ATOM   4290  OH  TYR A 599     243.868 296.728 313.469  1.00155.33           O  
ATOM   4291  N   VAL A 600     244.884 291.715 319.841  1.00154.72           N  
ATOM   4292  CA  VAL A 600     244.787 291.161 321.179  1.00154.72           C  
ATOM   4293  C   VAL A 600     243.813 292.025 321.951  1.00154.72           C  
ATOM   4294  O   VAL A 600     243.917 293.256 321.924  1.00154.72           O  
ATOM   4295  CB  VAL A 600     246.151 291.123 321.880  1.00154.72           C  
ATOM   4296  CG1 VAL A 600     246.023 290.473 323.240  1.00154.72           C  
ATOM   4297  CG2 VAL A 600     247.149 290.393 321.031  1.00154.72           C  
ATOM   4298  N   ASN A 601     242.871 291.392 322.637  1.00164.64           N  
ATOM   4299  CA  ASN A 601     241.957 292.141 323.482  1.00164.64           C  
ATOM   4300  C   ASN A 601     242.661 292.523 324.775  1.00164.64           C  
ATOM   4301  O   ASN A 601     243.835 292.221 324.992  1.00164.64           O  
ATOM   4302  CB  ASN A 601     240.686 291.344 323.754  1.00164.64           C  
ATOM   4303  CG  ASN A 601     240.949 290.017 324.440  1.00164.64           C  
ATOM   4304  OD1 ASN A 601     242.087 289.617 324.657  1.00164.64           O  
ATOM   4305  ND2 ASN A 601     239.876 289.347 324.828  1.00164.64           N  
ATOM   4306  N   THR A 602     241.925 293.119 325.690  1.00171.85           N  
ATOM   4307  CA  THR A 602     242.476 293.325 327.013  1.00171.85           C  
ATOM   4308  C   THR A 602     242.347 292.097 327.900  1.00171.85           C  
ATOM   4309  O   THR A 602     242.635 292.186 329.091  1.00171.85           O  
ATOM   4310  CB  THR A 602     241.818 294.533 327.674  1.00171.85           C  
ATOM   4311  OG1 THR A 602     242.388 294.744 328.972  1.00171.85           O  
ATOM   4312  CG2 THR A 602     240.332 294.333 327.791  1.00171.85           C  
ATOM   4313  N   GLU A 603     241.943 290.954 327.354  1.00176.57           N  
ATOM   4314  CA  GLU A 603     241.938 289.704 328.098  1.00176.57           C  
ATOM   4315  C   GLU A 603     242.879 288.683 327.491  1.00176.57           C  
ATOM   4316  O   GLU A 603     242.823 287.505 327.857  1.00176.57           O  
ATOM   4317  CB  GLU A 603     240.525 289.131 328.186  1.00176.57           C  
ATOM   4318  CG  GLU A 603     239.616 289.923 329.100  1.00176.57           C  
ATOM   4319  CD  GLU A 603     238.997 291.123 328.421  1.00176.57           C  
ATOM   4320  OE1 GLU A 603     239.210 291.292 327.200  1.00176.57           O  
ATOM   4321  OE2 GLU A 603     238.308 291.907 329.107  1.00176.57           O  
ATOM   4322  N   GLY A 604     243.738 289.102 326.575  1.00169.99           N  
ATOM   4323  CA  GLY A 604     244.740 288.227 326.025  1.00169.99           C  
ATOM   4324  C   GLY A 604     244.288 287.378 324.867  1.00169.99           C  
ATOM   4325  O   GLY A 604     245.104 286.630 324.319  1.00169.99           O  
ATOM   4326  N   ARG A 605     243.023 287.450 324.481  1.00166.24           N  
ATOM   4327  CA  ARG A 605     242.565 286.656 323.357  1.00166.24           C  
ATOM   4328  C   ARG A 605     243.113 287.231 322.069  1.00166.24           C  
ATOM   4329  O   ARG A 605     243.069 288.441 321.847  1.00166.24           O  
ATOM   4330  CB  ARG A 605     241.045 286.625 323.299  1.00166.24           C  
ATOM   4331  CG  ARG A 605     240.393 285.897 324.442  1.00166.24           C  
ATOM   4332  CD  ARG A 605     238.905 285.793 324.219  1.00166.24           C  
ATOM   4333  NE  ARG A 605     238.252 285.078 325.302  1.00166.24           N  
ATOM   4334  CZ  ARG A 605     236.957 284.799 325.324  1.00166.24           C  
ATOM   4335  NH1 ARG A 605     236.197 285.160 324.310  1.00166.24           N  
ATOM   4336  NH2 ARG A 605     236.428 284.147 326.346  1.00166.24           N  
ATOM   4337  N   SER A 606     243.650 286.364 321.233  1.00172.13           N  
ATOM   4338  CA  SER A 606     243.979 286.756 319.879  1.00172.13           C  
ATOM   4339  C   SER A 606     242.736 286.647 319.013  1.00172.13           C  
ATOM   4340  O   SER A 606     242.028 285.636 319.047  1.00172.13           O  
ATOM   4341  CB  SER A 606     245.091 285.882 319.319  1.00172.13           C  
ATOM   4342  OG  SER A 606     245.362 286.228 317.974  1.00172.13           O  
ATOM   4343  N   GLN A 607     242.461 287.699 318.255  1.00167.47           N  
ATOM   4344  CA  GLN A 607     241.386 287.704 317.279  1.00167.47           C  
ATOM   4345  C   GLN A 607     241.956 288.193 315.962  1.00167.47           C  
ATOM   4346  O   GLN A 607     242.778 289.113 315.945  1.00167.47           O  
ATOM   4347  CB  GLN A 607     240.232 288.585 317.739  1.00167.47           C  
ATOM   4348  CG  GLN A 607     239.473 287.997 318.896  1.00167.47           C  
ATOM   4349  CD  GLN A 607     238.380 288.910 319.386  1.00167.47           C  
ATOM   4350  OE1 GLN A 607     238.283 290.060 318.965  1.00167.47           O  
ATOM   4351  NE2 GLN A 607     237.527 288.394 320.261  1.00167.47           N  
ATOM   4352  N   ILE A 608     241.538 287.574 314.871  1.00166.97           N  
ATOM   4353  CA  ILE A 608     242.096 287.866 313.562  1.00166.97           C  
ATOM   4354  C   ILE A 608     241.021 288.511 312.703  1.00166.97           C  
ATOM   4355  O   ILE A 608     239.828 288.217 312.830  1.00166.97           O  
ATOM   4356  CB  ILE A 608     242.677 286.583 312.925  1.00166.97           C  
ATOM   4357  CG1 ILE A 608     243.444 286.885 311.636  1.00166.97           C  
ATOM   4358  CG2 ILE A 608     241.611 285.519 312.739  1.00166.97           C  
ATOM   4359  CD1 ILE A 608     244.258 285.730 311.126  1.00166.97           C  
ATOM   4360  N   SER A 609     241.445 289.436 311.855  1.00160.24           N  
ATOM   4361  CA  SER A 609     240.533 290.199 311.032  1.00160.24           C  
ATOM   4362  C   SER A 609     240.539 289.687 309.600  1.00160.24           C  
ATOM   4363  O   SER A 609     241.274 288.772 309.232  1.00160.24           O  
ATOM   4364  CB  SER A 609     240.908 291.677 311.067  1.00160.24           C  
ATOM   4365  OG  SER A 609     240.766 292.196 312.373  1.00160.24           O  
ATOM   4366  N   ARG A 610     239.671 290.281 308.796  1.00149.73           N  
ATOM   4367  CA  ARG A 610     239.719 290.216 307.349  1.00149.73           C  
ATOM   4368  C   ARG A 610     239.585 291.627 306.825  1.00149.73           C  
ATOM   4369  O   ARG A 610     238.959 292.477 307.459  1.00149.73           O  
ATOM   4370  CB  ARG A 610     238.598 289.387 306.758  1.00149.73           C  
ATOM   4371  CG  ARG A 610     238.739 287.917 306.927  1.00149.73           C  
ATOM   4372  CD  ARG A 610     237.479 287.244 306.453  1.00149.73           C  
ATOM   4373  NE  ARG A 610     237.212 287.527 305.051  1.00149.73           N  
ATOM   4374  CZ  ARG A 610     236.062 287.258 304.447  1.00149.73           C  
ATOM   4375  NH1 ARG A 610     235.899 287.549 303.168  1.00149.73           N  
ATOM   4376  NH2 ARG A 610     235.069 286.704 305.124  1.00149.73           N  
ATOM   4377  N   ALA A 611     240.166 291.872 305.665  1.00148.92           N  
ATOM   4378  CA  ALA A 611     239.951 293.153 305.024  1.00148.92           C  
ATOM   4379  C   ALA A 611     238.539 293.201 304.474  1.00148.92           C  
ATOM   4380  O   ALA A 611     237.994 292.189 304.032  1.00148.92           O  
ATOM   4381  CB  ALA A 611     240.965 293.375 303.909  1.00148.92           C  
ATOM   4382  N   ALA A 612     237.930 294.375 304.543  1.00154.19           N  
ATOM   4383  CA  ALA A 612     236.626 294.583 303.951  1.00154.19           C  
ATOM   4384  C   ALA A 612     236.691 295.449 302.712  1.00154.19           C  
ATOM   4385  O   ALA A 612     235.706 295.521 301.973  1.00154.19           O  
ATOM   4386  CB  ALA A 612     235.668 295.216 304.965  1.00154.19           C  
ATOM   4387  N   THR A 613     237.824 296.096 302.467  1.00157.82           N  
ATOM   4388  CA  THR A 613     238.068 296.811 301.229  1.00157.82           C  
ATOM   4389  C   THR A 613     239.571 296.874 301.028  1.00157.82           C  
ATOM   4390  O   THR A 613     240.349 296.523 301.915  1.00157.82           O  
ATOM   4391  CB  THR A 613     237.455 298.213 301.251  1.00157.82           C  
ATOM   4392  OG1 THR A 613     237.623 298.834 299.971  1.00157.82           O  
ATOM   4393  CG2 THR A 613     238.118 299.058 302.314  1.00157.82           C  
ATOM   4394  N   GLY A 614     239.974 297.317 299.847  1.00149.79           N  
ATOM   4395  CA  GLY A 614     241.364 297.591 299.593  1.00149.79           C  
ATOM   4396  C   GLY A 614     241.747 298.952 300.132  1.00149.79           C  
ATOM   4397  O   GLY A 614     240.890 299.785 300.438  1.00149.79           O  
ATOM   4398  N   PRO A 615     243.041 299.204 300.275  1.00131.29           N  
ATOM   4399  CA  PRO A 615     243.484 300.496 300.772  1.00131.29           C  
ATOM   4400  C   PRO A 615     243.392 301.548 299.687  1.00131.29           C  
ATOM   4401  O   PRO A 615     243.804 301.310 298.544  1.00131.29           O  
ATOM   4402  CB  PRO A 615     244.937 300.237 301.167  1.00131.29           C  
ATOM   4403  CG  PRO A 615     245.041 298.767 301.301  1.00131.29           C  
ATOM   4404  CD  PRO A 615     244.132 298.224 300.269  1.00131.29           C  
ATOM   4405  N   PRO A 616     242.867 302.726 300.004  1.00134.38           N  
ATOM   4406  CA  PRO A 616     242.638 303.735 298.966  1.00134.38           C  
ATOM   4407  C   PRO A 616     243.929 304.445 298.589  1.00134.38           C  
ATOM   4408  O   PRO A 616     244.673 304.912 299.452  1.00134.38           O  
ATOM   4409  CB  PRO A 616     241.644 304.696 299.625  1.00134.38           C  
ATOM   4410  CG  PRO A 616     241.902 304.548 301.086  1.00134.38           C  
ATOM   4411  CD  PRO A 616     242.309 303.123 301.305  1.00134.38           C  
ATOM   4412  N   GLY A 617     244.184 304.540 297.292  1.00144.15           N  
ATOM   4413  CA  GLY A 617     245.358 305.252 296.830  1.00144.15           C  
ATOM   4414  C   GLY A 617     246.581 304.367 296.751  1.00144.15           C  
ATOM   4415  O   GLY A 617     246.467 303.190 296.405  1.00144.15           O  
ATOM   4416  N   GLY A 618     247.754 304.922 297.053  1.00142.88           N  
ATOM   4417  CA  GLY A 618     248.976 304.145 297.004  1.00142.88           C  
ATOM   4418  C   GLY A 618     248.993 303.127 298.116  1.00142.88           C  
ATOM   4419  O   GLY A 618     248.871 301.930 297.846  1.00142.88           O  
ATOM   4420  N   ALA A 619     249.174 303.615 299.345  1.00147.10           N  
ATOM   4421  CA  ALA A 619     248.669 303.039 300.596  1.00147.10           C  
ATOM   4422  C   ALA A 619     248.972 301.547 300.753  1.00147.10           C  
ATOM   4423  O   ALA A 619     248.081 300.707 300.757  1.00147.10           O  
ATOM   4424  CB  ALA A 619     247.164 303.278 300.713  1.00147.10           C  
ATOM   4425  N   ARG A 620     250.248 301.226 300.862  1.00142.17           N  
ATOM   4426  CA  ARG A 620     250.543 299.816 301.032  1.00142.17           C  
ATOM   4427  C   ARG A 620     250.356 299.394 302.490  1.00142.17           C  
ATOM   4428  O   ARG A 620     250.059 300.205 303.371  1.00142.17           O  
ATOM   4429  CB  ARG A 620     251.943 299.511 300.538  1.00142.17           C  
ATOM   4430  CG  ARG A 620     252.109 299.592 299.028  1.00142.17           C  
ATOM   4431  CD  ARG A 620     251.318 298.488 298.347  1.00142.17           C  
ATOM   4432  NE  ARG A 620     251.843 298.141 297.027  1.00142.17           N  
ATOM   4433  CZ  ARG A 620     251.518 298.747 295.894  1.00142.17           C  
ATOM   4434  NH1 ARG A 620     250.674 299.766 295.907  1.00142.17           N  
ATOM   4435  NH2 ARG A 620     252.053 298.340 294.750  1.00142.17           N  
ATOM   4436  N   GLU A 621     250.509 298.095 302.736  1.00155.73           N  
ATOM   4437  CA  GLU A 621     250.258 297.544 304.060  1.00155.73           C  
ATOM   4438  C   GLU A 621     251.474 297.681 304.960  1.00155.73           C  
ATOM   4439  O   GLU A 621     252.618 297.666 304.506  1.00155.73           O  
ATOM   4440  CB  GLU A 621     249.853 296.077 303.983  1.00155.73           C  
ATOM   4441  CG  GLU A 621     248.467 295.855 303.452  1.00155.73           C  
ATOM   4442  CD  GLU A 621     248.101 294.393 303.421  1.00155.73           C  
ATOM   4443  OE1 GLU A 621     248.994 293.557 303.663  1.00155.73           O  
ATOM   4444  OE2 GLU A 621     246.920 294.079 303.168  1.00155.73           O  
ATOM   4445  N   ASP A 622     251.206 297.715 306.262  1.00150.56           N  
ATOM   4446  CA  ASP A 622     252.087 298.399 307.199  1.00150.56           C  
ATOM   4447  C   ASP A 622     253.355 297.603 307.470  1.00150.56           C  
ATOM   4448  O   ASP A 622     254.459 298.161 307.490  1.00150.56           O  
ATOM   4449  CB  ASP A 622     251.322 298.656 308.490  1.00150.56           C  
ATOM   4450  CG  ASP A 622     250.007 299.370 308.240  1.00150.56           C  
ATOM   4451  OD1 ASP A 622     249.881 300.044 307.195  1.00150.56           O  
ATOM   4452  OD2 ASP A 622     249.095 299.251 309.085  1.00150.56           O  
ATOM   4453  N   TRP A 623     253.220 296.301 307.701  1.00147.60           N  
ATOM   4454  CA  TRP A 623     254.417 295.509 307.934  1.00147.60           C  
ATOM   4455  C   TRP A 623     255.226 295.358 306.658  1.00147.60           C  
ATOM   4456  O   TRP A 623     256.457 295.274 306.711  1.00147.60           O  
ATOM   4457  CB  TRP A 623     254.054 294.143 308.499  1.00147.60           C  
ATOM   4458  CG  TRP A 623     253.287 293.317 307.567  1.00147.60           C  
ATOM   4459  CD1 TRP A 623     251.941 293.274 307.444  1.00147.60           C  
ATOM   4460  CD2 TRP A 623     253.812 292.406 306.604  1.00147.60           C  
ATOM   4461  NE1 TRP A 623     251.585 292.385 306.465  1.00147.60           N  
ATOM   4462  CE2 TRP A 623     252.723 291.842 305.932  1.00147.60           C  
ATOM   4463  CE3 TRP A 623     255.096 292.020 306.244  1.00147.60           C  
ATOM   4464  CZ2 TRP A 623     252.877 290.901 304.934  1.00147.60           C  
ATOM   4465  CZ3 TRP A 623     255.246 291.099 305.252  1.00147.60           C  
ATOM   4466  CH2 TRP A 623     254.146 290.546 304.604  1.00147.60           C  
ATOM   4467  N   LYS A 624     254.555 295.336 305.509  1.00146.65           N  
ATOM   4468  CA  LYS A 624     255.272 295.397 304.250  1.00146.65           C  
ATOM   4469  C   LYS A 624     256.012 296.719 304.110  1.00146.65           C  
ATOM   4470  O   LYS A 624     257.121 296.752 303.561  1.00146.65           O  
ATOM   4471  CB  LYS A 624     254.301 295.193 303.094  1.00146.65           C  
ATOM   4472  CG  LYS A 624     253.680 293.812 303.033  1.00146.65           C  
ATOM   4473  CD  LYS A 624     252.736 293.688 301.832  1.00146.65           C  
ATOM   4474  CE  LYS A 624     252.084 292.313 301.750  1.00146.65           C  
ATOM   4475  NZ  LYS A 624     251.164 292.187 300.593  1.00146.65           N  
ATOM   4476  N   ILE A 625     255.439 297.802 304.649  1.00147.02           N  
ATOM   4477  CA  ILE A 625     256.129 299.087 304.646  1.00147.02           C  
ATOM   4478  C   ILE A 625     257.389 299.016 305.489  1.00147.02           C  
ATOM   4479  O   ILE A 625     258.460 299.458 305.058  1.00147.02           O  
ATOM   4480  CB  ILE A 625     255.192 300.212 305.121  1.00147.02           C  
ATOM   4481  CG1 ILE A 625     254.100 300.466 304.096  1.00147.02           C  
ATOM   4482  CG2 ILE A 625     255.954 301.495 305.364  1.00147.02           C  
ATOM   4483  CD1 ILE A 625     252.979 301.324 304.632  1.00147.02           C  
ATOM   4484  N   LEU A 626     257.299 298.422 306.677  1.00150.13           N  
ATOM   4485  CA  LEU A 626     258.493 298.330 307.511  1.00150.13           C  
ATOM   4486  C   LEU A 626     259.535 297.394 306.924  1.00150.13           C  
ATOM   4487  O   LEU A 626     260.734 297.633 307.084  1.00150.13           O  
ATOM   4488  CB  LEU A 626     258.131 297.894 308.921  1.00150.13           C  
ATOM   4489  CG  LEU A 626     257.472 299.034 309.687  1.00150.13           C  
ATOM   4490  CD1 LEU A 626     257.016 298.581 311.046  1.00150.13           C  
ATOM   4491  CD2 LEU A 626     258.438 300.201 309.817  1.00150.13           C  
ATOM   4492  N   ARG A 627     259.104 296.362 306.211  1.00150.58           N  
ATOM   4493  CA  ARG A 627     260.059 295.493 305.540  1.00150.58           C  
ATOM   4494  C   ARG A 627     260.772 296.229 304.416  1.00150.58           C  
ATOM   4495  O   ARG A 627     261.978 296.052 304.209  1.00150.58           O  
ATOM   4496  CB  ARG A 627     259.335 294.266 305.010  1.00150.58           C  
ATOM   4497  CG  ARG A 627     260.211 293.283 304.285  1.00150.58           C  
ATOM   4498  CD  ARG A 627     261.176 292.618 305.186  1.00150.58           C  
ATOM   4499  NE  ARG A 627     261.892 291.566 304.484  1.00150.58           N  
ATOM   4500  CZ  ARG A 627     263.007 291.768 303.797  1.00150.58           C  
ATOM   4501  NH1 ARG A 627     263.527 292.980 303.740  1.00150.58           N  
ATOM   4502  NH2 ARG A 627     263.603 290.760 303.180  1.00150.58           N  
ATOM   4503  N   ALA A 628     260.061 297.095 303.707  1.00147.43           N  
ATOM   4504  CA  ALA A 628     260.735 297.853 302.665  1.00147.43           C  
ATOM   4505  C   ALA A 628     261.660 298.910 303.249  1.00147.43           C  
ATOM   4506  O   ALA A 628     262.698 299.224 302.649  1.00147.43           O  
ATOM   4507  CB  ALA A 628     259.719 298.499 301.742  1.00147.43           C  
ATOM   4508  N   VAL A 629     261.295 299.472 304.403  1.00148.61           N  
ATOM   4509  CA  VAL A 629     262.198 300.382 305.102  1.00148.61           C  
ATOM   4510  C   VAL A 629     263.451 299.636 305.517  1.00148.61           C  
ATOM   4511  O   VAL A 629     264.571 300.132 305.363  1.00148.61           O  
ATOM   4512  CB  VAL A 629     261.493 301.028 306.310  1.00148.61           C
[truncated: 4,091,882 more chars]
